# Supplementary material for: Rheological, thermal, and microstructural data of lemon essential oil structured with fatty gelators
Source: Data Brief. 2020 Jul 12;31:106014. doi: 10.1016/j.dib.2020.106014 (PMC7371978; doi:10.1016/j.dib.2020.106014)
Supplement: Supplementary file 1 [file mmc1.xlsx]

## Sheet: raw monlim DSC
Glyceryl monoestearate and lemon oil raw DSC data
5.086	4.62141e-18		5.06689	0.60014
5.36138	0.0146985		5.267	0.599858
5.63015	0.0293691		5.46381	0.60081
5.89269	0.0420041		5.66254	0.601592
6.14915	0.0545441		5.86135	0.601759
6.39931	0.0661981		6.0599	0.602463
6.64315	0.0753058		6.25781	0.602853
6.88169	0.0849132		6.45617	0.603628
7.11408	0.0922653		6.65499	0.603927
7.34169	0.10014		6.85408	0.604381
7.564	0.107204		7.05344	0.6046
7.78169	0.114252		7.25272	0.604055
7.99408	0.12036		7.45235	0.603724
8.20231	0.125213		7.65308	0.603545
8.40608	0.129961		7.85335	0.603814
8.60515	0.134542		8.05399	0.602868
8.80092	0.139404		8.25499	0.602676
8.993	0.142336		8.4569	0.602248
9.18123	0.145924		8.65881	0.601355
9.36631	0.150265		8.8609	0.602588
9.54785	0.153446		9.06263	0.602528
9.72646	0.15554		9.26481	0.602773
9.90162	0.157914		9.46672	0.602325
10.0742	0.161043		9.66926	0.603091
10.2443	0.163388		9.87099	0.602706
10.4121	0.16565		10.073	0.603167
10.5775	0.168578		10.2747	0.604305
10.7407	0.170664		10.4767	0.603759
10.9019	0.172268		10.6789	0.604508
11.0609	0.174789		10.881	0.604875
11.2179	0.176449		11.0829	0.603709
11.3735	0.178641		11.2848	0.60415
11.5282	0.180357		11.4864	0.604198
11.6814	0.182076		11.6887	0.603862
11.8333	0.183867		11.8904	0.603754
11.9843	0.185652		12.0923	0.602952
12.1342	0.187342		12.2947	0.602616
12.2831	0.188505		12.4973	0.602647
12.4311	0.190193		12.6995	0.602215
12.5778	0.190804		12.9016	0.601561
12.7241	0.191793		13.1035	0.602276
12.87	0.192329		13.305	0.602229
13.0154	0.193162		13.5067	0.601939
13.1602	0.193613		13.7083	0.601657
13.3046	0.19451		13.9088	0.602286
13.4486	0.194876		14.1091	0.602614
13.5926	0.195481		14.309	0.602641
13.7366	0.196607		14.5083	0.603418
13.8803	0.19613		14.707	0.603055
14.0242	0.196425		14.9056	0.60308
14.168	0.196869		15.1028	0.603709
14.312	0.197155		15.2995	0.603347
14.4564	0.197682		15.4963	0.603974
14.6006	0.198129		15.693	0.604609
14.745	0.197807		15.8889	0.604245
14.8895	0.198865		16.0846	0.60464
15.0347	0.197637		16.28	0.605194
15.1802	0.197172		16.4748	0.605519
15.3261	0.197938		16.6698	0.606222
15.4718	0.197173		16.8638	0.607078
15.6181	0.197471		17.057	0.608395
15.7646	0.197241		17.2504	0.60941
15.9113	0.196942		17.4436	0.611484
16.0585	0.196106		17.6364	0.611198
16.2063	0.196113		17.8288	0.611744
16.3544	0.195592		18.0215	0.610996
16.5033	0.195756		18.2152	0.610404
16.6528	0.195472		18.4094	0.608808
16.8022	0.197169		18.6042	0.60698
16.9522	0.199709		18.7986	0.606222
17.1026	0.204231		18.9937	0.60744
17.253	0.211193		19.1893	0.609196
17.4037	0.219687		19.3853	0.611249
17.5549	0.229714		19.581	0.611933
17.7068	0.241494		19.7768	0.612925
17.8591	0.253728		19.9723	0.611618
18.0121	0.264754		20.1673	0.612843
18.1648	0.275089		20.361	0.614362
18.3183	0.28444		20.5542	0.613452
18.4721	0.291811		20.7463	0.615366
18.6259	0.299323		20.9373	0.615685
18.7806	0.30479		21.1278	0.616615
18.9357	0.308198		21.3183	0.617694
19.0914	0.309391		21.5079	0.619008
19.2472	0.309444		21.6982	0.619398
19.4035	0.30821		21.8886	0.620637
19.5606	0.304531		22.0794	0.619956
19.7179	0.299862		22.2709	0.619891
19.8755	0.295196		22.4629	0.620054
20.0335	0.288321		22.6556	0.621505
20.1921	0.28206		22.8494	0.621202
20.3507	0.274579		23.044	0.621275
20.5095	0.26725		23.2396	0.621185
20.6691	0.260455		23.4358	0.621183
20.8293	0.253213		23.6332	0.621776
20.9893	0.24726		23.8303	0.621762
21.1495	0.240698		24.0273	0.621527
21.3102	0.233759		24.2245	0.622423
21.4718	0.228586		24.4215	0.62295
21.6337	0.222724		24.6186	0.624387
21.7955	0.217552		24.8149	0.626139
21.9578	0.213211		25.0107	0.627132
22.1205	0.208805		25.2061	0.629189
22.2835	0.205088		25.4009	0.630868
22.4469	0.200225		25.5954	0.632779
22.6105	0.196053		25.7893	0.634234
22.7742	0.192412		25.9829	0.636001
22.9382	0.189312		26.1756	0.637163
23.1029	0.185975		26.3681	0.637936
23.2676	0.18387		26.5596	0.639794
23.4331	0.181688		26.7511	0.641194
23.5985	0.179207		26.9419	0.642517
23.7637	0.176793		27.1327	0.643302
23.9295	0.174624		27.3236	0.643327
24.0954	0.174575		27.5142	0.643366
24.2611	0.172554		27.7042	0.643548
24.4275	0.171139		27.8939	0.643892
24.5938	0.169882		28.0839	0.644997
24.7608	0.169919		28.274	0.645723
24.9274	0.168974		28.4636	0.646602
25.0938	0.169008		28.6539	0.64703
25.2602	0.168592		28.8436	0.647683
25.4269	0.168937		29.0336	0.648266
25.5938	0.168974		29.2237	0.64869
25.7605	0.170919		29.4137	0.649047
25.927	0.171724		29.6044	0.649703
26.0935	0.173138		29.7951	0.649761
26.2604	0.174785		29.9866	0.650727
26.4272	0.176271		30.1782	0.650846
26.5935	0.177684		30.3711	0.650742
26.7601	0.179479		30.5653	0.649725
26.9263	0.181342		30.7602	0.649538
27.0928	0.182606		30.9568	0.648138
27.2593	0.185241		31.1555	0.644811
27.4255	0.186494		31.3554	0.643014
27.5919	0.189127		31.5566	0.641674
27.7577	0.191448		31.7586	0.640264
27.9232	0.194226		31.9615	0.638543
28.0893	0.196408		32.1656	0.636661
28.2556	0.199192		32.3708	0.636079
28.4214	0.202732		32.5763	0.635198
28.5871	0.205212		32.7818	0.634241
28.7528	0.209672		32.9879	0.633674
28.9182	0.21352		33.194	0.632031
29.0835	0.217587		33.3989	0.632076
29.2488	0.222355		33.6039	0.632513
29.4139	0.226961		33.8077	0.632568
29.5791	0.231498		34.0117	0.632706
29.7443	0.235955		34.2158	0.632307
29.9095	0.240632		34.419	0.632005
30.0746	0.246008		34.6213	0.63292
30.2392	0.252372		34.8231	0.63384
30.4038	0.257505		35.0243	0.634465
30.5682	0.263258		35.2249	0.635167
30.7326	0.26862		35.4243	0.636186
30.8968	0.273611		35.6235	0.637889
31.061	0.278443		35.8222	0.638769
31.2252	0.283574		36.0211	0.639191
31.3889	0.287722		36.2196	0.640608
31.5524	0.291329		36.4183	0.642099
31.7162	0.295238		36.6166	0.642915
31.8795	0.298394		36.8148	0.643896
32.0426	0.300319		37.0129	0.645101
32.206	0.302476		37.2114	0.645549
32.3694	0.305162		37.4096	0.646982
32.5323	0.307016		37.6085	0.648427
32.6952	0.30879		37.8073	0.650268
32.858	0.309953		38.006	0.652403
33.0207	0.310886		38.2045	0.653712
33.1832	0.311507		38.4026	0.655708
33.3455	0.312597		38.6006	0.657339
33.5081	0.31284		38.7986	0.658584
33.6705	0.31186		38.997	0.660063
33.8322	0.312107		39.1951	0.660167
33.9945	0.309678		39.3928	0.660897
34.1565	0.307167		39.5906	0.661252
34.3184	0.304134		39.7882	0.660383
34.4805	0.300403		39.9859	0.659828
34.6424	0.296072		40.1832	0.657829
34.8044	0.29166		40.381	0.655764
34.9665	0.28679		40.5789	0.652704
35.129	0.280171		40.7762	0.64957
35.2915	0.274153		40.9731	0.645383
35.4545	0.266627		41.1699	0.639671
35.6176	0.259472		41.367	0.633814
35.7815	0.251101		41.5639	0.626973
35.9459	0.243653		41.7605	0.620058
36.1102	0.236045		41.9572	0.614068
36.2755	0.227613		42.1535	0.608464
36.4413	0.218263		42.3505	0.605145
36.6072	0.211354		42.5472	0.601381
36.7739	0.20621		42.7437	0.599994
36.941	0.202588		42.9409	0.599521
37.1088	0.2005		43.1382	0.598904
37.2767	0.200392		43.3358	0.599052
37.4451	0.201967		43.5337	0.600045
37.6136	0.201783		43.7312	0.600205
37.7824	0.202301		43.9292	0.6009
37.9511	0.201208		44.1273	0.60099
38.1198	0.200034		44.3261	0.600946
38.2885	0.198941		44.5244	0.600589
38.4569	0.197317		44.723	0.600777
38.6251	0.195911		44.9222	0.600291
38.7938	0.195578		45.1207	0.601403
38.9624	0.192885		45.3202	0.601079
39.1308	0.19263		45.5192	0.601822
39.2989	0.191614		45.718	0.601973
39.4672	0.190978		45.9172	0.60281
39.6355	0.190943		46.1169	0.603343
39.8037	0.190237		46.316	0.603513
39.9716	0.18906		46.5151	0.603761
40.1397	0.187123		46.7145	0.604774
40.3078	0.184806		46.9141	0.605345
40.4755	0.183858		47.1136	0.605843
40.6434	0.18202		47.3134	0.606877
40.8116	0.179685		47.5126	0.60823
40.9795	0.179547		47.7124	0.609659
41.147	0.179307		47.9124	0.610944
41.3148	0.179769		48.1129	0.611707
41.4824	0.17823		48.313	0.613168
41.6496	0.176588		48.5138	0.613255
41.8168	0.176246		48.7149	0.613429
41.9844	0.175307		48.9161	0.611851
42.1515	0.174965		49.1174	0.611271
42.3186	0.176423		49.3185	0.610559
42.4857	0.178081		49.5203	0.609614
42.6526	0.180537		49.7221	0.610276
42.8196	0.182595		49.9243	0.609657
42.9858	0.185848		50.1263	0.610876
43.152	0.1887		50.3286	0.611342
43.318	0.192252		50.5307	0.611817
43.4836	0.195201		50.7325	0.611841
43.6493	0.197151		50.9342	0.610874
43.815	0.1997		51.1355	0.611455
43.9801	0.200947		51.3369	0.612184
44.1445	0.201389		51.5385	0.613002
44.3089	0.202632		51.7399	0.613218
44.4732	0.204473		51.9412	0.613143
44.6371	0.206013		52.1427	0.611397
44.8013	0.208254		52.3439	0.61133
44.9655	0.210295		52.5446	0.610671
45.1297	0.212066		52.7451	0.609712
45.2938	0.212857		52.9458	0.609682
45.4582	0.21486		53.146	0.60881
45.6223	0.21588		53.3466	0.607497
45.7866	0.217962		53.5463	0.605354
45.9511	0.220435		53.7457	0.60444
46.1163	0.222222		53.9439	0.602775
46.2815	0.224009		54.1424	0.600889
46.4472	0.225648		54.3399	0.599853
46.6128	0.227888		54.5371	0.599055
46.7791	0.230141		54.7336	0.599097
46.9451	0.232923		54.9298	0.599767
47.111	0.236394		55.1249	0.600827
47.2771	0.239175		55.3192	0.601736
47.4436	0.24158		55.5119	0.603653
47.6101	0.243985		55.7044	0.60611
47.7772	0.246692		55.8958	0.608045
47.9441	0.247199		56.0865	0.607769
48.111	0.247996		56.2756	0.607052
48.2777	0.247661		56.4634	0.604583
48.445	0.24778		56.6499	0.606022
48.6123	0.246519		56.8349	0.607689
48.7794	0.246417		57.0189	0.608524
48.9465	0.246835		57.2023	0.611128
49.1141	0.246806		57.3852	0.612359
49.282	0.245478		57.5675	0.611549
49.4501	0.245221		57.749	0.611047
49.6174	0.244651		57.9307	0.609783
49.7851	0.244392		58.1123	0.608538
49.9524	0.243681		58.2941	0.606991
50.1199	0.243111		58.4761	0.606144
50.2874	0.243151		58.6587	0.606145
50.4548	0.243121		58.8417	0.606075
50.6218	0.243318		59.0247	0.606095
50.7886	0.241974		59.2068	0.607562
50.9555	0.241031		59.388	0.609577
51.122	0.238985		59.5683	0.61031
51.288	0.236737		59.7475	0.61211
51.4536	0.233086		59.9252	0.614688
51.6192	0.228335		60.1015	0.616042
51.785	0.223086		60.276	0.617332
51.9506	0.218635		60.4488	0.617708
52.1162	0.214584		60.6204	0.616801
52.2813	0.210731		60.7912	0.616581
52.4462	0.205975		60.9607	0.616367
52.6109	0.20062		61.13	0.615021
52.7756	0.194964		61.299	0.613983
52.9404	0.187608		61.4676	0.612951
53.1049	0.178852		61.6357	0.613227
53.2695	0.169695		61.8035	0.613511
53.4338	0.15949		61.9707	0.614191
53.5981	0.147878		62.1374	0.615479
53.7622	0.135919		62.3041	0.616624
53.9262	0.123759		62.4698	0.617466
54.0902	0.109499		62.635	0.616944
54.2542	0.0949396		62.7994	0.616739
54.4183	0.0794801		62.9632	0.615851
54.5827	0.0639124		63.1258	0.616188
54.7469	0.0489838		63.2872	0.61752
54.9117	0.0332283		63.4476	0.620768
55.0763	0.0174619		63.6069	0.62531
55.2414	0.00268815		63.7646	0.629257
55.4061	-0.0114778		63.921	0.634348
55.5716	-0.0252489		64.0764	0.638454
55.7372	-0.04032		64.2304	0.643244
55.9025	-0.056462		64.3835	0.645299
56.0686	-0.07352		64.536	0.64706
56.2349	-0.0916372		64.6873	0.647364
56.4008	-0.109916		64.8391	0.647837
56.5674	-0.127731		64.9909	0.648237
56.7334	-0.146309		65.1426	0.647954
56.8994	-0.166488		65.2945	0.649128
57.0652	-0.189188		65.4474	0.648942
57.2312	-0.214866		65.6003	0.649984
57.3971	-0.245505		65.7531	0.649893
57.5632	-0.281093		65.9058	0.650408
57.7288	-0.323404		66.0576	0.651629
57.8946	-0.379144		66.2082	0.654522
58.0606	-0.452802		66.3574	0.658339
58.2262	-0.533262		66.5041	0.662375
58.3919	-0.601052		66.6485	0.667181
58.558	-0.66098		66.7906	0.672515
58.7238	-0.71611		66.9304	0.677399
58.8902	-0.769246		67.0677	0.682271
59.0571	-0.81857		67.2035	0.684714
59.224	-0.867133		67.3372	0.685615
59.3909	-0.912026		67.4699	0.684929
59.5581	-0.951278		67.6025	0.682338
59.7256	-0.988078		67.736	0.678537
59.8936	-1.01923		67.871	0.673216
60.0621	-1.0462		68.0083	0.66974
60.2308	-1.06979		68.1487	0.664382
60.3999	-1.08775		68.2927	0.660563
60.5694	-1.10036		68.4409	0.657607
60.7392	-1.10991		68.5934	0.653454
60.9096	-1.11679		68.7493	0.650543
61.0801	-1.1197		68.9102	0.647889
61.2511	-1.11926		69.0754	0.645871
61.4226	-1.11744		69.2449	0.645329
61.5945	-1.11088		69.4181	0.644803
61.7671	-1.09952		69.5958	0.642865
61.9402	-1.08349		69.778	0.639897
62.114	-1.06427		69.9655	0.634353
62.2877	-1.04542		70.1588	0.627556
62.4622	-1.0287		70.3581	0.617679
62.6373	-1.01412		70.5645	0.603407
62.8128	-1.00319		70.7791	0.587218
62.9887	-0.997143		71.0018	0.568552
63.1649	-0.997663		71.2325	0.548121
63.3413	-1.01214		71.4714	0.526368
63.5182	-1.04485		71.7185	0.506206
63.6958	-1.08877		71.9734	0.485484
63.8745	-1.14291		72.2358	0.463994
64.054	-1.19536		72.5035	0.443245
64.2346	-1.23606		72.7751	0.422843
64.4155	-1.26042		73.0488	0.40339
64.5978	-1.26457		73.3222	0.386791
64.7802	-1.23437		73.5939	0.372572
64.9628	-1.17314		73.8615	0.359656
65.1454	-1.09434		74.1243	0.348499
65.328	-0.997014		74.3804	0.339458
65.5106	-0.905707		74.6298	0.333832
65.6928	-0.823263		74.8721	0.325147
65.8746	-0.749581		75.1068	0.314137
66.0554	-0.682934		75.3351	0.300898
66.235	-0.624305		75.5574	0.286962
66.4134	-0.573462		75.7741	0.270708
66.5901	-0.525829		75.9865	0.252165
66.7656	-0.484694		76.1959	0.232929
66.9395	-0.447077		76.4035	0.211489
67.1122	-0.413276		76.6096	0.188755
67.2839	-0.383303		76.8152	0.165135
67.4545	-0.357074		77.02	0.137235
67.6245	-0.3326		77.2234	0.109042
67.7935	-0.311331		77.4249	0.08
67.962	-0.292285		77.6236	0.06
68.1298	-0.274544		77.8183	0.05
68.297	-0.258785		78.0079	0
68.4637	-0.24447
68.6297	-0.229638
68.7956	-0.217697
68.961	-0.206909
69.1262	-0.195582
69.2909	-0.185408
69.4551	-0.176997
69.6194	-0.168575
69.7832	-0.160086
69.9472	-0.152886
70.111	-0.146607
70.2749	-0.140328
70.4385	-0.13428
70.6019	-0.128613
70.7655	-0.122866
70.9289	-0.117889
71.0925	-0.112441
71.2562	-0.107843
71.4201	-0.102553
71.5839	-0.098104
71.7476	-0.0943457
71.9117	-0.0904352
72.0754	-0.0855269
72.2399	-0.0811441
72.4038	-0.0776146
72.5678	-0.0730941
72.7322	-0.0696318
72.8967	-0.065709
73.0614	-0.061795
73.2258	-0.0581023
73.3904	-0.0553991
73.555	-0.0517155
73.7202	-0.0487789
73.8849	-0.0459344
74.0494	-0.0432317
74.2143	-0.0405363
74.379	-0.0370723
74.5443	-0.0343747
74.7095	-0.0316676
74.8747	-0.0292709
75.0402	-0.0271021
75.2056	-0.023174
75.3713	-0.0203243
75.5369	-0.0176149
75.7028	-0.0150642
75.8684	-0.0122045
76.0345	-0.00950294
76.2007	-0.00695008
76.3669	-0.00560723
76.533	-0.00221523
76.6992	0.000107679
76.8652	0.000107679
77.0318	0.000107679
77.196	0.000107679
77.3642	0.000107679
77.5302	0.000107679
77.6966	0.000107679
77.8632	0.000107679
78.0293	0.000107679
78.198	0.000107679
78.28	0.000107679
78.4883	0.000107679

## Sheet: raw mono DSC
Glyceryl monoestearte raw DSC data
5.26631	-3.40295e-18		5.0834	0.0125162
5.57046	0.00781461		5.17082	0
5.86369	0.0167058		5.28357	0.0145836
6.14731	0.0267941		5.48267	0.016874
6.42139	0.0364793		5.684	0.019489
6.68608	0.0463616		5.88072	0.0210738
6.94231	0.0554413		6.08008	0.0228359
7.18969	0.0643183		6.27945	0.0248981
7.42908	0.0734928		6.47808	0.0277254
7.66085	0.0821649		6.67663	0.0297122
7.88492	0.0887346		6.87526	0.0311595
8.10208	0.0923021		7.07381	0.0329163
8.31254	0.0928676		7.2719	0.0348201
8.51685	0.0925311		7.47026	0.0365756
8.71477	0.0930927		7.66808	0.0383176
8.90739	0.0945126		7.86499	0.0405237
9.09431	0.0980808		8.0619	0.0419597
9.27585	0.101347		8.25863	0.0440046
9.45292	0.102692		8.45508	0.0459777
9.62508	0.102066		8.65136	0.0474096
9.79339	0.103948		8.84681	0.0484561
9.95762	0.108959		9.04236	0.0498133
10.1184	0.111519		9.23708	0.051465
10.2757	0.113248		9.43172	0.0543362
10.4297	0.113676		9.62563	0.0562926
10.5811	0.113573		9.81945	0.0577085
10.7299	0.11233		10.0124	0.0608784
10.8762	0.111145		10.2046	0.0639641
11.0203	0.1115		10.3962	0.067735
11.1625	0.113684		10.5874	0.0708137
11.3031	0.117618		10.7789	0.0734346
11.4416	0.123461		10.9704	0.0746156
11.5792	0.129064		11.1623	0.0767783
11.7152	0.135136		11.3544	0.0784935
11.8501	0.140748		11.5468	0.0792898
11.9839	0.14621		11.7396	0.0804791
12.1172	0.150521		11.9327	0.0822001
12.2495	0.154682		12.1265	0.0846059
12.3811	0.158923		12.321	0.0863358
12.5123	0.163154		12.5153	0.0879051
12.6432	0.165945		12.7096	0.0891739
12.7737	0.169415		12.9033	0.0908985
12.9039	0.171746		13.0968	0.0921625
13.0341	0.173846		13.2894	0.0936499
13.1644	0.175877		13.4815	0.0962045
13.2947	0.175917		13.6733	0.0982977
13.4254	0.174198		13.8651	0.10023
13.5563	0.173249		14.0563	0.103078
13.6875	0.17024		14.2478	0.105249
13.819	0.1673		14.4392	0.107029
13.9512	0.164522		14.6314	0.108825
14.0838	0.161053		14.8242	0.110383
14.2172	0.157354		15.0177	0.112257
14.3512	0.154116		15.212	0.114366
14.4862	0.149958		15.4065	0.116936
14.6218	0.14756		15.6015	0.11806
14.7582	0.144093		15.797	0.119336
14.8959	0.140245		15.9929	0.120536
15.0345	0.137699		16.1898	0.122132
15.1738	0.135072		16.3868	0.123798
15.3142	0.131986		16.5838	0.124925
15.4551	0.129739		16.7805	0.126899
15.5972	0.127874		16.9774	0.128264
15.74	0.126238		17.1736	0.129616
15.8841	0.124453		17.3694	0.131815
16.0291	0.122368		17.5654	0.133175
16.1748	0.119973		17.7614	0.134835
16.3215	0.118489		17.9572	0.136563
16.4697	0.117005		18.1526	0.138529
16.6188	0.114921		18.3473	0.140561
16.7683	0.114358		18.5419	0.142061
16.919	0.112725		18.7363	0.144101
17.0706	0.111322		18.9297	0.145364
17.2232	0.110149		19.1232	0.148457
17.3772	0.109277		19.3159	0.150706
17.532	0.108565		19.508	0.15326
17.688	0.108084		19.6999	0.156343
17.8441	0.106453		19.8918	0.158737
18.0016	0.105512		20.084	0.161671
18.1599	0.104411		20.2752	0.16467
18.3189	0.10217		20.4663	0.167368
18.4782	0.10108		20.6574	0.169226
18.6382	0.0997496		20.8488	0.170556
18.7988	0.0987395		21.0405	0.172188
18.9598	0.0979496		21.2317	0.174586
19.1216	0.0976899		21.4231	0.177126
19.2839	0.0958804		21.6149	0.179448
19.4465	0.094831		21.8067	0.181461
19.6099	0.0942818		21.9983	0.184392
19.7735	0.0940327		22.189	0.185947
19.9382	0.0943839		22.3807	0.189489
20.1028	0.0939352		22.5724	0.192491
20.2677	0.0945864		22.764	0.195572
20.4331	0.0949379		22.956	0.198125
20.5987	0.0951894		23.1486	0.200753
20.7649	0.0962411		23.3414	0.203692
20.9316	0.096393		23.5361	0.205803
21.0985	0.0973449		23.7321	0.207773
21.2657	0.0972969		23.9288	0.209588
21.4334	0.098789		24.1272	0.211113
21.6012	0.0980013		24.3271	0.212118
21.7691	0.0995035		24.5279	0.21205
21.9375	0.0997858		24.7302	0.21276
22.106	0.0996883		24.9334	0.213178
22.2745	0.0995107		25.1374	0.21382
22.4435	0.0989533		25.3423	0.214397
22.6121	0.0985457		25.5483	0.215973
22.7808	0.0985282		25.7539	0.215785
22.9493	0.0974206		25.9596	0.215908
23.1185	0.0959732		26.1654	0.216871
23.2868	0.0954256		26.3703	0.217979
23.4555	0.093578		26.5748	0.219615
23.6238	0.0915304		26.7793	0.21981
23.7925	0.0897829		26.9836	0.221604
23.9608	0.0887353		27.1876	0.222706
24.129	0.0871876		27.3906	0.223722
24.2967	0.0853397		27.5929	0.225202
24.4646	0.084792		27.7943	0.226207
24.6323	0.0836441		27.9953	0.22828
24.8001	0.0814963		28.1955	0.230657
24.9679	0.0801485		28.3953	0.232111
25.1362	0.0793009		28.5946	0.234713
25.3037	0.078253		28.794	0.236545
25.4722	0.0771054		28.9924	0.23914
25.6405	0.0757578		29.1906	0.242034
25.8088	0.0743101		29.3881	0.244164
25.9768	0.0725624		29.5858	0.246675
26.1449	0.0717146		29.7836	0.248426
26.3131	0.071367		29.9813	0.251167
26.4814	0.0712193		30.179	0.252838
26.6494	0.0707716		30.3768	0.255429
26.8177	0.0692239		30.5749	0.256722
26.9859	0.0698763		30.7733	0.258708
27.1537	0.0698284		30.9713	0.26122
27.3214	0.0700806		31.1693	0.263044
27.4896	0.0700329		31.3667	0.265402
27.657	0.070785		31.5646	0.267224
27.8244	0.0711371		31.7628	0.269668
27.9917	0.0712891		31.9606	0.27172
28.1589	0.0727411		32.1584	0.274311
28.3264	0.0731932		32.3561	0.276052
28.4937	0.0744453		32.5534	0.27857
28.6607	0.0750972		32.7506	0.281228
28.8278	0.0757492		32.9477	0.283584
28.9945	0.076501		33.1453	0.286325
29.1613	0.0774529		33.3429	0.288455
29.3285	0.079005		33.5412	0.289969
29.4953	0.0799568		33.7396	0.292265
29.6619	0.0815087		33.9375	0.294617
29.8288	0.0830606		34.1352	0.296977
29.9955	0.0848124		34.3334	0.299652
30.1618	0.0875642		34.5319	0.302237
30.3284	0.089916		34.7301	0.304601
30.4948	0.0929678		34.9282	0.306504
30.6615	0.0962196		35.1262	0.308867
30.8284	0.0998715		35.3241	0.311229
30.995	0.103373		35.5224	0.314044
31.1616	0.108375		35.7205	0.316257
31.3285	0.113997		35.9186	0.318851
31.495	0.119089		36.1168	0.321204
31.6615	0.124861		36.3155	0.323802
31.8278	0.131172		36.5137	0.326696
31.9944	0.137324		36.7117	0.329208
32.1614	0.143556		36.9101	0.331723
32.3287	0.149558		37.1086	0.33524
32.4958	0.15678		37.3068	0.337373
32.6628	0.163702		37.5049	0.341107
32.8298	0.172374		37.7032	0.343621
32.9969	0.180746		37.9012	0.347504
33.164	0.188808		38.0992	0.350177
33.3314	0.19855		38.2971	0.353598
33.4989	0.209362		38.4954	0.357413
33.6663	0.220474		38.6935	0.360916
33.8342	0.231817		38.8918	0.364041
34.0023	0.243089		39.0895	0.367552
34.1702	0.255111		39.2871	0.371581
34.3382	0.267453		39.485	0.375623
34.5064	0.279636		39.6828	0.379885
34.6748	0.291208		39.8801	0.384683
34.8437	0.304841		40.0774	0.389411
35.0133	0.319543		40.2751	0.394281
35.1831	0.334856		40.4723	0.398399
35.3534	0.353749		40.6692	0.402884
35.5239	0.374552		40.8668	0.408144
35.6947	0.401695		41.0643	0.411874
35.8654	0.433788		41.2621	0.417664
36.0361	0.464131		41.4594	0.422923
36.2071	0.486775		41.657	0.429322
36.3776	0.496128		41.8546	0.434883
36.5479	0.491151		42.0525	0.440145
36.7178	0.475564		42.2506	0.445938
36.8877	0.451356		42.4483	0.451198
37.0571	0.424019		42.6462	0.45653
37.2258	0.389962		42.8445	0.462175
37.3939	0.348664		43.0429	0.46767
37.5615	0.313006		43.2412	0.472474
37.7286	0.285288		43.4393	0.478038
37.8953	0.26131		43.6384	0.483077
38.062	0.242442		43.8373	0.489636
38.2281	0.226773		44.0366	0.496427
38.3939	0.213555		44.2356	0.502765
38.5601	0.202617		44.4346	0.509405
38.7259	0.193128		44.6338	0.517195
38.8917	0.18616		44.8333	0.524517
39.0575	0.179811		45.0328	0.531319
39.2233	0.174593		45.2319	0.539329
39.3884	0.169684		45.4311	0.548109
39.5539	0.165996		45.6312	0.557275
39.7193	0.162767		45.831	0.56743
39.8845	0.160459		46.0315	0.577279
40.0497	0.1573		46.2321	0.587358
40.2154	0.155752		46.433	0.598289
40.3811	0.153053		46.6338	0.61005
40.5463	0.151204		46.8351	0.623804
40.7114	0.149036		47.0362	0.638387
40.8768	0.149167		47.2372	0.654199
41.0419	0.147919		47.4384	0.673672
41.2065	0.14691		47.6399	0.693067
41.3714	0.146191		47.8417	0.715285
41.5362	0.145402		48.0437	0.740183
41.7008	0.145154		48.2454	0.76706
41.8654	0.144665		48.4476	0.79653
42.0299	0.144496		48.6512	0.829139
42.1942	0.143317		48.8553	0.865341
42.3584	0.142538		49.0603	0.905589
42.5225	0.140909		49.2663	0.949884
42.6871	0.13882		49.4734	1.00129
42.8517	0.137342		49.6828	1.05903
43.016	0.135033		49.8942	1.12625
43.1807	0.133404		50.1078	1.20448
43.3452	0.131475		50.3245	1.29737
43.5096	0.129466		50.5447	1.40745
43.6746	0.127378		50.7662	1.5418
43.8394	0.124989		50.9844	1.70826
44.0045	0.12351		51.1951	1.91753
44.1696	0.122272		51.396	2.17099
44.3344	0.119423		51.5927	2.41185
44.4993	0.116644		51.7883	2.48286
44.6641	0.114865		51.9823	2.25356
44.8289	0.112327		52.1748	1.71633
44.9938	0.110318		52.3651	1.20128
45.1589	0.108539		52.5532	1.07121
45.3239	0.106451		52.7376	1.08355
45.4889	0.104932		52.9213	1.11534
45.6542	0.102783		53.1076	1.15189
45.8188	0.0998346		53.3008	1.19252
45.9838	0.0970859		53.5018	1.23815
46.149	0.0939373		53.703	1.29073
46.3142	0.0912887		53.9004	1.34673
46.4798	0.0866402		54.0947	1.38698
46.6454	0.0836917		54.2863	1.36824
46.8113	0.0800433		54.4761	1.26382
46.9768	0.0763948		54.6641	1.0721
47.1421	0.0736462		54.852	0.846112
47.3075	0.0694976		55.0381	0.665976
47.4731	0.0663492		55.2223	0.559908
47.6388	0.0623007		55.4058	0.503276
47.8045	0.0580522		55.59	0.483418
47.9704	0.0551038		55.7764	0.479295
48.136	0.0511554		55.9654	0.478468
48.3017	0.0476069		56.156	0.478872
48.4675	0.0450585		56.3478	0.479814
48.6332	0.04101		56.5394	0.480685
48.7988	0.0379615		56.7305	0.480712
48.9645	0.0337131		56.9203	0.479891
49.1302	0.0293646		57.1086	0.47998
49.2961	0.0252162		57.2963	0.480285
49.462	0.0220678		57.4831	0.480434
49.6277	0.0185194		57.6678	0.480729
49.7935	0.0140809		57.8507	0.480623
49.9589	0.0103924		58.0324	0.481429
50.1248	0.006703		58.2124	0.482454
50.2908	0.00187564		58.3911	0.4824
50.4568	-0.00219273		58.5688	0.48371
50.6225	-0.00637119		58.7461	0.484097
50.7882	-0.0121196		58.9223	0.484337
50.9538	-0.0181681		59.0983	0.485405
51.1195	-0.0226166		59.2745	0.486176
51.2849	-0.0276651		59.4505	0.488014
51.4505	-0.0321136		59.6265	0.490073
51.616	-0.0379621		59.8027	0.492673
51.7811	-0.0438108		59.9789	0.494363
51.9465	-0.0495593		60.156	0.495668
52.112	-0.0559078		60.333	0.497124
52.2772	-0.0618564		60.5097	0.498127
52.4425	-0.067405		60.6854	0.497294
52.6075	-0.0739537		60.8609	0.497599
52.7724	-0.0802024		61.0363	0.497213
52.9373	-0.0864511		61.2112	0.497365
53.1019	-0.0936099		61.3855	0.497133
53.2664	-0.103639		61.5599	0.497051
53.431	-0.113428		61.7342	0.496428
53.5953	-0.124746		61.9083	0.496495
53.7595	-0.137125		62.082	0.496638
53.924	-0.149974		62.2552	0.495789
54.0879	-0.163423		62.4283	0.495548
54.2515	-0.178402		62.6016	0.495989
54.4152	-0.195061		62.7745	0.497417
54.5783	-0.212331		62.9471	0.497483
54.7415	-0.23105		63.1184	0.498062
54.9046	-0.250909		63.2895	0.496658
55.0677	-0.271378		63.4599	0.49556
55.231	-0.292618		63.6295	0.494687
55.3943	-0.312787		63.7979	0.492576
55.5572	-0.336076		63.9651	0.492217
55.7201	-0.360135		64.1305	0.489257
55.8826	-0.385495		64.2942	0.487195
56.0451	-0.412524		64.4555	0.486568
56.208	-0.440784		64.6146	0.487226
56.3708	-0.471093		64.7707	0.487484
56.5328	-0.501873		64.9239	0.488714
56.6951	-0.537062		65.0743	0.492516
56.8571	-0.574172		65.2219	0.497219
57.0185	-0.612042		65.3673	0.503047
57.18	-0.648001		65.5106	0.509863
57.3413	-0.683581		65.6527	0.51727
57.5021	-0.722741		65.7944	0.523995
57.6627	-0.767401		65.9353	0.529265
57.8227	-0.813741		66.0755	0.533309
57.9819	-0.861302		66.2156	0.541014
58.1397	-0.910463		66.3554	0.545885
58.2962	-0.925974		66.4948	0.549855
58.4518	-0.991236		66.6338	0.553123
58.6064	-1.06207		66.7724	0.556397
58.7598	-1.14747		66.9097	0.559503
58.9121	-1.25789		67.0463	0.562984
59.0636	-1.38313		67.1811	0.566614
59.2142	-1.51087		67.3144	0.569694
59.3641	-1.64792		67.4473	0.572241
59.5145	-1.78209		67.5803	0.573259
59.6657	-1.91632		67.7134	0.574058
59.8188	-2.0568		67.8481	0.573946
59.975	-2.19919		67.9854	0.575293
60.1353	-2.31961		68.1261	0.576751
60.3008	-2.39776		68.2704	0.578763
60.4714	-2.43678		68.4193	0.578894
60.6471	-2.43359		68.5731	0.578977
60.8268	-2.38196		68.7319	0.578714
61.0104	-2.27158		68.8956	0.579402
61.197	-2.08147		69.0641	0.580121
61.3865	-1.81438		69.2363	0.579796
61.5782	-1.51013		69.4132	0.579809
61.7712	-1.23709		69.5941	0.58068
61.965	-1.02882		69.779	0.582806
62.1589	-0.871753		69.9682	0.582891
62.3515	-0.747103		70.1623	0.583017
62.5422	-0.644963		70.3618	0.58256
62.7298	-0.560975		70.5669	0.579628
62.9144	-0.488208		70.7782	0.574137
63.0962	-0.427271		70.9961	0.567168
63.2756	-0.374185		71.2204	0.557802
63.4526	-0.32752		71.4522	0.548175
63.6285	-0.286495		71.6912	0.537225
63.803	-0.249891		71.9372	0.525319
63.9766	-0.218407		72.1894	0.513765
64.1488	-0.190964		72.4467	0.501564
64.3203	-0.1668		72.7081	0.48801
64.4911	-0.145387		72.9722	0.474323
64.6612	-0.128014		73.2371	0.460641
64.8307	-0.112011		73.5016	0.445578
64.9999	-0.0992988		73.7643	0.430811
65.1682	-0.0869465		74.024	0.415416
65.3356	-0.0768944		74.2793	0.400682
65.5028	-0.0679424		74.5293	0.387283
65.6699	-0.0600904		74.7733	0.376135
65.8365	-0.0537386		75.011	0.364026
66.0028	-0.0482869		75.2427	0.352258
66.1687	-0.0441353		75.4687	0.339703
66.3347	-0.0396836		75.6883	0.328396
66.5004	-0.0355321		75.9028	0.315675
66.6659	-0.0328806		76.1125	0.302623
66.8312	-0.0297292		76.3188	0.289019
66.9963	-0.0280778		76.5222	0.273706
67.1613	-0.0265265		76.7229	0.258616
67.3265	-0.0256751		76.9217	0.241753
67.4917	-0.0237237		77.118	0.223884
67.6569	-0.0232723		77.3115	0.204167
67.8223	-0.0220209		77.5019	0.184579
67.9878	-0.0212694		77.688	0.162833
68.1531	-0.021118		77.8698	0.140139
68.3182	-0.0207666		78.0459	0.115958
68.4839	-0.0214151		78.2155	0.0909749
68.6492	-0.0213636		78.3769	0.0660078
68.8145	-0.0214122		78.5281	0.0396041
68.9797	-0.0220608		78.6683	0.0135888
69.145	-0.0225094		78.7944	-0.0137385
69.3102	-0.022758		78.9051	-0.0398461
69.4755	-0.0242066		78.9976	-0.0663423
69.6406	-0.0252553		79.0693	-0.0902748
69.8058	-0.0266039
69.9708	-0.0268525
70.136	-0.0283012
70.3016	-0.0286496
70.467	-0.0295982
70.6322	-0.0302468
70.7976	-0.0311954
70.9631	-0.0320439
71.1289	-0.0331923
71.2947	-0.0337407
71.4603	-0.0346892
71.6259	-0.0358377
71.7918	-0.0365861
71.9576	-0.0365345
72.1236	-0.0377829
72.2895	-0.0380313
72.4552	-0.0383797
72.6214	-0.039228
72.7875	-0.0390764
72.9539	-0.0398246
73.1199	-0.040773
73.2861	-0.0411213
73.4522	-0.0412696
73.6189	-0.0422177
73.7856	-0.0426659
73.952	-0.0427141
74.1187	-0.0428623
74.2852	-0.0435105
74.4517	-0.0434587
74.6184	-0.0443068
74.7849	-0.0441551
74.9515	-0.0447032
75.118	-0.0440514
75.2846	-0.0443996
75.4512	-0.0450478
75.6179	-0.0440959
75.7845	-0.0449441
75.9513	-0.0445922
76.1182	-0.0448403
76.2853	-0.0445883
76.4522	-0.0444364
76.6193	-0.0437844
76.7866	-0.0433324
76.9536	-0.0434804
77.121	-0.0435284
77.2881	-0.0428764
77.4559	-0.0433242
77.6227	-0.0424723
77.7896	-0.0416204
77.9573	-0.0416682
78.124	-0.0414164
78.223	-0.0415856
78.433	-0.0447202
78.6214	-0.0437616
78.7764	-0.0423134
78.8889	-0.0411784
78.9577	-0.041057
79.0449	-0.0371299
79.1049	-0.0293112
79.118	0.0204528
79.137	-0.0159012
79.141	-2.10064e-19

## Sheet: raw HEC lim DSC
hydroxyethyl cellulose an lemon oil raw DSC data
4.96969	0.0155132		5.0302	0.500015
5.28015	0.0117159		5.22666	0.499985
5.58077	0.00891121		5.42284	0.500987
5.87208	0.0062525		5.61947	0.501073
6.154	0.00445652		5.81557	0.501443
6.42731	0.00234173		6.01193	0.501316
6.69185	0.000724011		6.20848	0.501453
6.94792	0.000382725		6.40511	0.502074
7.19639	-0.000605113		6.60157	0.501029
7.437	-0.000575919		6.79866	0.501987
7.67046	-0.000601935		6.9952	0.502311
7.89662	-0.000507509		7.19229	0.501869
8.11646	0.000330285		7.38938	0.503221
8.32962	0.00085412		7.58693	0.502838
8.53677	0.0015743		7.7842	0.50294
8.73831	0.00301202		7.98184	0.503306
8.93393	0.00450283		8.17929	0.503119
9.12462	0.00594819		8.37638	0.502787
9.31046	0.00806857		8.57347	0.502802
9.49162	0.0102805		8.7702	0.503293
9.66854	0.0116906		8.96693	0.50371
9.84108	0.0142211		9.16393	0.504263
10.0101	0.0162618		9.36048	0.504473
10.1755	0.0175295		9.55757	0.504598
10.3374	0.019132		9.75466	0.505071
10.496	0.0204776		9.95184	0.50423
10.652	0.0210918		10.1494	0.504205
10.8052	0.0219701		10.3468	0.503697
10.9555	0.0222481		10.5444	0.502987
11.1044	0.022337		10.7421	0.503163
11.2515	0.022652		10.94	0.504107
11.3965	0.0218214		11.1377	0.50421
11.5395	0.0216356		11.3354	0.50543
11.6813	0.0210775		11.5334	0.505667
11.8215	0.0195654		11.731	0.505494
11.9603	0.0179899		11.9283	0.50545
12.0981	0.0155452		12.1256	0.506385
12.2351	0.0128201		12.3222	0.506829
12.3715	0.0108065		12.5192	0.507072
12.5074	0.00790999		12.7158	0.507375
12.6425	0.00443741		12.9126	0.507397
12.778	0.00124022		13.1094	0.507708
12.913	-0.0023419		13.3065	0.507798
13.0473	-0.00679502		13.5043	0.507406
13.1821	-0.0112776		13.7018	0.506735
13.317	-0.0159731		13.9002	0.506551
13.4516	-0.0209566		14.0986	0.505608
13.587	-0.0256851		14.2974	0.505344
13.7226	-0.0316304		14.4968	0.50537
13.8585	-0.0379956		14.6958	0.506427
13.9952	-0.0448035		14.8955	0.507013
14.1319	-0.0519228		15.0946	0.507791
14.2689	-0.0585576		15.2937	0.508441
14.4069	-0.0667536		15.4927	0.509023
14.5454	-0.0744794		15.6911	0.509337
14.6848	-0.0830633		15.8896	0.510133
14.8246	-0.0924786		16.0872	0.509613
14.9647	-0.10111		16.2847	0.510274
15.1056	-0.110696		16.4819	0.509889
15.2478	-0.119968		16.679	0.509586
15.3903	-0.130358		16.8758	0.510326
15.5338	-0.140619		17.0722	0.51079
15.6783	-0.151445		17.2688	0.511746
15.8236	-0.16163		17.4657	0.512074
15.9699	-0.173385		17.6621	0.512627
16.1172	-0.185111		17.8588	0.513862
16.2648	-0.197063		18.0551	0.513511
16.4132	-0.209766		18.2512	0.513994
16.5621	-0.221915		18.4476	0.51421
16.7122	-0.234848		18.6438	0.514631
16.8635	-0.249072		18.8397	0.514986
17.0155	-0.26175		19.0356	0.515075
17.1682	-0.275882		19.2316	0.515718
17.3217	-0.289279		19.4277	0.516366
17.4762	-0.304348		19.6234	0.515699
17.6312	-0.319164		19.8197	0.515665
17.7869	-0.333625		20.0155	0.515908
17.9435	-0.349063		20.2115	0.514915
18.1005	-0.364139		20.408	0.515376
18.2585	-0.379681		20.6045	0.515423
18.417	-0.395672		20.8009	0.516455
18.5759	-0.411195		20.997	0.516934
18.7352	-0.426845		21.1935	0.517148
18.8951	-0.442138		21.3902	0.518128
19.0554	-0.457866		21.5867	0.518204
19.2161	-0.472921		21.7838	0.518646
19.3776	-0.489041		21.9802	0.518525
19.5392	-0.503263		22.1773	0.51849
19.7011	-0.518104		22.3743	0.518252
19.8632	-0.533051		22.5709	0.518301
20.0255	-0.548009		22.7673	0.518978
20.1885	-0.56311		22.9644	0.518831
20.3518	-0.577739		23.1616	0.520142
20.5159	-0.59211		23.3588	0.52091
20.6801	-0.608788		23.5553	0.521487
20.8449	-0.623299		23.7523	0.522131
21.0096	-0.638396		23.9492	0.521954
21.1749	-0.653323		24.1464	0.522405
21.3406	-0.668468		24.343	0.522594
21.5062	-0.683381		24.5401	0.522712
21.6719	-0.699093		24.7375	0.523748
21.838	-0.714012		24.9352	0.523473
22.0047	-0.729664		25.1326	0.523557
22.1712	-0.744371		25.3301	0.523581
22.3382	-0.76031		25.5278	0.523883
22.5052	-0.775408		25.7258	0.524415
22.6719	-0.791161		25.9236	0.524668
22.8389	-0.807101		26.1217	0.524799
23.0059	-0.821622		26.3207	0.524451
23.1726	-0.837475		26.5202	0.524602
23.3392	-0.852579		26.7194	0.523515
23.5057	-0.868045		26.9191	0.524167
23.6728	-0.882924		27.1186	0.524211
23.8395	-0.899034		27.3184	0.525306
24.0065	-0.914126		27.5179	0.525922
24.1729	-0.928415		27.7181	0.52593
24.3396	-0.94309		27.9188	0.525739
24.5058	-0.956866		28.1202	0.52619
24.6721	-0.970717		28.3218	0.525813
24.8387	-0.984333		28.5228	0.525039
25.0055	-0.998829		28.7238	0.525177
25.1722	-1.01145		28.9254	0.524357
25.3388	-1.02522		29.1268	0.525001
25.5058	-1.03867		29.3287	0.524417
25.6725	-1.05212		29.5304	0.524597
25.8388	-1.06619		29.7328	0.526331
26.0057	-1.07995		29.9345	0.528278
26.1721	-1.0936		30.1356	0.530038
26.3389	-1.10703		30.3365	0.530342
26.5052	-1.12055		30.5368	0.53081
26.6715	-1.13419		30.7375	0.529972
26.8376	-1.14764		30.9377	0.529628
27.0034	-1.1603		31.1378	0.529788
27.169	-1.17256		31.3378	0.529063
27.3344	-1.18613		31.5375	0.529462
27.4998	-1.19863		31.7379	0.529666
27.6645	-1.21168		31.9379	0.529815
27.8296	-1.22549		32.1386	0.528871
27.9946	-1.23711		32.3399	0.528502
28.1592	-1.2499		32.5416	0.52703
28.324	-1.26064		32.7444	0.525445
28.4884	-1.27049		32.9472	0.523386
28.6528	-1.27996		33.1509	0.521696
28.8171	-1.28806		33.3552	0.520853
28.9813	-1.29554		33.5596	0.519958
29.1454	-1.30218		33.7636	0.520819
29.309	-1.30731		33.9666	0.521485
29.4732	-1.31079		34.169	0.523758
29.6371	-1.31368		34.3704	0.524666
29.8008	-1.31503		34.5704	0.525648
29.9641	-1.31259		34.7694	0.526925
30.1269	-1.30622		34.9667	0.528016
30.2896	-1.29131		35.1634	0.528142
30.4518	-1.2683		35.3591	0.527453
30.6141	-1.2387		35.5539	0.52685
30.7762	-1.20887		35.7477	0.52571
30.9377	-1.18057		35.9418	0.524649
31.0991	-1.15592		36.1355	0.525343
31.2601	-1.1347		36.3291	0.527025
31.4213	-1.11666		36.5226	0.529765
31.5816	-1.10138		36.7157	0.532451
31.7415	-1.08873		36.9082	0.534182
31.9015	-1.07922		37.0998	0.536689
32.0613	-1.07347		37.2899	0.540948
32.2209	-1.07033		37.4787	0.543831
32.3804	-1.07159		37.6666	0.547008
32.5397	-1.07919		37.8539	0.54867
32.6984	-1.09101		38.0399	0.550274
32.8569	-1.10522		38.2264	0.550648
33.0155	-1.12301		38.4126	0.550139
33.1738	-1.14192		38.5991	0.549719
33.3317	-1.1648		38.7865	0.54953
33.4895	-1.19124		38.9747	0.550964
33.6475	-1.22135		39.1639	0.55151
33.8057	-1.25401		39.3544	0.552291
33.9637	-1.28856		39.5466	0.55338
34.1217	-1.32571		39.7397	0.553933
34.2797	-1.36553		39.934	0.553961
34.4375	-1.40587		40.1297	0.553527
34.5954	-1.44705		40.3259	0.553677
34.7538	-1.48763		40.5228	0.554261
34.9128	-1.52746		40.7203	0.5546
35.072	-1.56693		40.9177	0.556211
35.2315	-1.60422		41.1153	0.556585
35.3916	-1.64174		41.3133	0.557613
35.5518	-1.67797		41.5114	0.558664
35.7119	-1.71296		41.7089	0.559945
35.8725	-1.74753		41.9063	0.561457
36.033	-1.78121		42.1039	0.562504
36.1941	-1.816		42.3008	0.56406
36.3558	-1.85254		42.4973	0.565286
36.5179	-1.88883		42.6936	0.566324
36.6801	-1.9253		42.8897	0.566763
36.8423	-1.96335		43.0854	0.567774
37.0046	-2.00074		43.2805	0.569083
37.167	-2.03731		43.475	0.569923
37.3296	-2.07244		43.6692	0.570443
37.4923	-2.10696		43.863	0.572164
37.6555	-2.14069		44.0569	0.574039
37.8188	-2.17195		44.2494	0.575317
37.9822	-2.2007		44.4412	0.577154
38.1458	-2.22569		44.6325	0.578251
38.3097	-2.2499		44.8225	0.580061
38.473	-2.27218		45.0118	0.582169
38.6364	-2.29279		45.2004	0.584074
38.8001	-2.31355		45.3883	0.586078
38.9638	-2.33323		45.5756	0.588719
39.1276	-2.35223		45.7626	0.590411
39.2914	-2.37235		45.9492	0.591564
39.4554	-2.3903		46.1347	0.59315
39.6195	-2.40857		46.3212	0.593448
39.7836	-2.42655		46.5088	0.593089
39.9478	-2.44455		46.6967	0.591928
40.1125	-2.46199		46.8861	0.591693
40.2775	-2.47987		47.0762	0.59032
40.4424	-2.49675		47.2676	0.589814
40.6074	-2.51293		47.4607	0.58922
40.7728	-2.52955		47.6555	0.588379
40.9385	-2.54559		47.8516	0.587928
41.1043	-2.56004		48.049	0.586136
41.2702	-2.57513		48.2484	0.586192
41.4362	-2.59016		48.4487	0.585166
41.6021	-2.60429		48.6497	0.584327
41.7683	-2.61766		48.8518	0.583178
41.9348	-2.63204		49.0544	0.583315
42.101	-2.64692		49.258	0.583563
42.2675	-2.66211		49.4621	0.583426
42.4342	-2.67817		49.666	0.584849
42.6009	-2.69431		49.8698	0.585811
42.7679	-2.71075		50.0735	0.587083
42.9348	-2.72632		50.2771	0.588316
43.1015	-2.74167		50.4802	0.588604
43.2686	-2.7563		50.6829	0.588849
43.4356	-2.77031		50.8853	0.589402
43.6028	-2.782		51.0871	0.590529
43.77	-2.79536		51.2881	0.591678
43.9371	-2.80938		51.4883	0.591399
44.1038	-2.82114		51.6882	0.592107
44.2707	-2.83178		51.8884	0.59258
44.4372	-2.84166		52.0879	0.592527
44.6036	-2.84909		52.2871	0.592981
44.7699	-2.85557		52.4861	0.591724
44.9359	-2.8624		52.6849	0.592097
45.1019	-2.86888		52.8835	0.592088
45.2678	-2.8766		53.0816	0.592305
45.4335	-2.88425		53.2799	0.593328
45.5992	-2.89183		53.478	0.592779
45.765	-2.89808		53.6758	0.593369
45.9305	-2.90479		53.8737	0.593231
46.0958	-2.91217		54.0705	0.592832
46.2608	-2.91918		54.2674	0.592256
46.426	-2.9268		54.4639	0.591777
46.591	-2.93332		54.6599	0.592363
46.7555	-2.93783		54.8547	0.592202
46.9201	-2.94178		55.0485	0.59227
47.0848	-2.94528		55.241	0.59311
47.2495	-2.95072		55.4318	0.592775
47.4141	-2.9552		55.6213	0.593899
47.5785	-2.9607		55.8095	0.594004
47.7428	-2.96523		55.9955	0.594455
47.9072	-2.9703		56.1799	0.594211
48.0715	-2.97561		56.3625	0.593265
48.2362	-2.98086		56.5434	0.593021
48.4011	-2.98495		56.7232	0.591848
48.5659	-2.98877		56.9018	0.591483
48.7308	-2.99411		57.0789	0.59112
48.896	-2.99809		57.255	0.59167
49.0614	-3.0029		57.4304	0.593134
49.2264	-3.00642		57.605	0.596113
49.3915	-3.00916		57.7783	0.598895
49.5565	-3.00991		57.9511	0.601397
49.722	-3.0101		58.1229	0.603208
49.8878	-3.00961		58.2943	0.605638
50.0534	-3.00553		58.4651	0.606085
50.2193	-3.00106		58.6355	0.60515
50.3849	-2.99704		58.8061	0.605648
50.5505	-2.99307		58.9771	0.60648
50.716	-2.99037		59.1483	0.607243
50.8817	-2.98678		59.3201	0.608746
51.0472	-2.98209		59.4922	0.608782
51.2125	-2.97588		59.6657	0.609173
51.3778	-2.9694		59.8394	0.608999
51.543	-2.96215		60.0137	0.609064
51.7082	-2.95498		60.188	0.60936
51.8727	-2.94843		60.3624	0.610186
52.0368	-2.94251		60.5366	0.611437
52.2005	-2.93615		60.71	0.612501
52.3636	-2.93064		60.883	0.614188
52.5264	-2.92449		61.0551	0.614884
52.6888	-2.91722		61.2261	0.616185
52.8507	-2.90774		61.396	0.618492
53.0124	-2.89604		61.5643	0.620495
53.174	-2.88399		61.7311	0.622793
53.3357	-2.86889		61.8971	0.625999
53.4973	-2.85552		62.0611	0.62929
53.6592	-2.8427		62.2238	0.63378
53.8211	-2.83315		62.3843	0.637848
53.9834	-2.82523		62.5434	0.64231
54.1458	-2.81893		62.7011	0.646964
54.3089	-2.8128		62.8577	0.651421
54.4721	-2.80736		63.0137	0.653988
54.6359	-2.8028		63.1695	0.656276
54.8001	-2.79634		63.3251	0.659385
54.9646	-2.78835		63.481	0.661523
55.1293	-2.78059		63.6364	0.666077
55.2939	-2.77275		63.7926	0.672074
55.458	-2.76391		63.9486	0.677692
55.6226	-2.75607		64.1052	0.68415
55.7867	-2.74683		64.2622	0.690441
55.9504	-2.7395		64.4186	0.697547
56.1141	-2.73173		64.5755	0.705289
56.2778	-2.7233		64.7315	0.712835
56.4408	-2.71581		64.8867	0.720887
56.6037	-2.70747		65.0408	0.730437
56.766	-2.6984		65.1941	0.739191
56.9279	-2.68925		65.3467	0.749055
57.0894	-2.67938		65.4979	0.759906
57.2507	-2.67079		65.6483	0.772563
57.4119	-2.66015		65.7969	0.786295
57.5731	-2.64866		65.9439	0.803951
57.7334	-2.63582		66.0892	0.821065
57.8935	-2.62151		66.232	0.838547
58.0535	-2.60777		66.3732	0.854901
58.2131	-2.59493		66.5126	0.870536
58.3722	-2.58282		66.6503	0.884968
58.5314	-2.57309		66.7872	0.896906
58.6903	-2.56265		66.9233	0.906068
58.8493	-2.55244		67.0599	0.913169
59.0078	-2.54144		67.1969	0.917885
59.1664	-2.52977		67.3351	0.922524
59.3249	-2.51633		67.4749	0.927359
59.483	-2.50091		67.6174	0.93305
59.6414	-2.48371		67.7629	0.93969
59.7994	-2.46744		67.9118	0.945958
59.9579	-2.44743		68.065	0.950914
60.116	-2.42704		68.2233	0.95487
60.2737	-2.40579		68.3863	0.955864
60.4314	-2.38351		68.5547	0.955521
60.5885	-2.36101		68.7286	0.954261
60.7455	-2.33681		68.9087	0.952038
60.9022	-2.31153		69.0953	0.948934
61.0591	-2.28542		69.2892	0.944766
61.2154	-2.25971		69.4908	0.939145
61.3714	-2.23376		69.7002	0.932274
61.5272	-2.20804		69.9173	0.923544
61.6826	-2.18119		70.1429	0.912366
61.8381	-2.15386		70.3769	0.8973
61.9928	-2.12661		70.6193	0.880363
62.1472	-2.09855		70.8703	0.861663
62.3019	-2.06945		71.13	0.84253
62.456	-2.04026		71.3989	0.822553
62.6101	-2.01019		71.6766	0.800061
62.7641	-1.98047		71.9618	0.779407
62.9178	-1.95004		72.2527	0.762902
63.0714	-1.91943		72.5472	0.752999
63.225	-1.88832		72.8433	0.749908
63.3783	-1.85253		73.1378	0.751101
63.5319	-1.81646		73.4283	0.756492
63.6852	-1.78124		73.7134	0.763464
63.8384	-1.74438		73.9908	0.768329
63.9918	-1.70853		74.26	0.771395
64.1454	-1.67337		74.5195	0.768724
64.2991	-1.63861		74.7689	0.760287
64.4528	-1.60295		75.0091	0.747152
64.6065	-1.56639		75.2404	0.73182
64.7601	-1.53149		75.4652	0.714096
64.914	-1.49767		75.6848	0.694091
65.0678	-1.46482		75.9015	0.673559
65.2217	-1.43065		76.1175	0.651459
65.3755	-1.3986		76.3341	0.628681
65.5288	-1.36809		76.5527	0.605276
65.6824	-1.33945		76.7731	0.581379
65.8358	-1.31215		76.9954	0.558521
65.9893	-1.28545		77.2199	0.536308
66.1431	-1.25966		77.4454	0.516632
66.2967	-1.23638		77.6715	0.502232
66.4507	-1.21346		77.8954	0.495524
66.6051	-1.18782		78.1154	0.502244
66.7601	-1.16264		78.3291	0.5
66.9154	-1.1369		78.533	0.5
67.0709	-1.11054		78.7235	0.5
67.227	-1.0825		78.8972	0.4
67.3839	-1.05158		79.0504	0.3
67.5417	-1.01816		79.1797	0.2
67.7005	-0.981351		79.2811	0.01
67.8605	-0.943748		79.3506	0
68.0218	-0.903828
68.1844	-0.859995
68.3489	-0.811539
68.5156	-0.760886
68.685	-0.706593
68.8566	-0.635464
69.0316	-0.539337
69.2097	-0.420994
69.391	-0.281722
69.5751	-0.108804
69.7621	0.0768709
69.9512	0.257766
70.1427	0.422022
70.3363	0.560741
70.5323	0.666501
70.731	0.741183
70.9317	0.793008
71.1345	0.82186
71.3394	0.848788
71.5457	0.903691
71.7533	0.967457
71.9623	1.0401
72.1735	1.10217
72.3869	1.14266
72.6029	1.11307
72.8209	1.00205
73.0404	0.799963
73.2605	0.611117
73.4806	0.552001
73.7002	0.586787
73.9188	0.650308
74.1357	0.703586
74.351	0.710054
74.5644	0.620795
74.7757	0.421701
74.984	0.201474
75.1897	0.008784
75.3916	-0.146376
75.5904	-0.265532
75.7857	-0.353717
75.9787	-0.416821
76.1689	-0.45815
76.3571	-0.483487
76.5429	-0.496432
76.727	-0.495763
76.9094	-0.486142
77.0898	-0.467653
77.2689	-0.44224
77.456	-0.407622
77.6247	-0.373929
77.8017	-0.334114
77.977	-0.291488
78.1504	-0.246356
78.3217	-0.198815
78.494	-0.148996
78.594	-0.119543
78.807	-0.0563347
78.9948	0.000743373
79.1449	0.0454982
79.2425	0.0638373
79.2874	0.0550951
79.3541	0.0415223
79.3861	-0.0175202
79.387	0.0175196

## Sheet: raw HEC DSC
hydroxy ethyl cellulose raw DSC data
5.00761	-0.392329		5.06986	0.499993
5.33054	-0.380643		5.26656	0.500007
5.64323	-0.367851		5.47	0.499729
5.94584	-0.355572		5.6598	0.500577
6.238	-0.345617		5.85617	0.500915
6.52108	-0.336012		6.05189	0.500848
6.79531	-0.326515		6.2468	0.501158
7.06015	-0.317058		6.44126	0.502442
7.31669	-0.307106		6.63517	0.503631
7.56523	-0.298109		6.82889	0.503585
7.80561	-0.287848		7.02289	0.50421
8.03854	-0.278838		7.21598	0.504133
8.26461	-0.270617		7.40953	0.504038
8.48331	-0.262888		7.60326	0.505075
8.69531	-0.255568		7.79653	0.504719
8.90123	-0.248884		7.99026	0.505264
9.10123	-0.240775		8.18389	0.505265
9.29546	-0.227472		8.37817	0.505236
9.48361	-0.212164		8.57262	0.506261
9.66669	-0.194478		8.76698	0.507201
9.845	-0.176212		8.96144	0.508345
10.0185	-0.158868		9.15507	0.50896
10.1875	-0.141052		9.34944	0.509386
10.3524	-0.124474		9.5428	0.509894
10.5135	-0.109042		9.73526	0.510154
10.6709	-0.0943667		9.92726	0.511943
10.8251	-0.0814049		10.1185	0.512184
10.9758	-0.068458		10.3103	0.513709
11.1233	-0.0557246		10.5011	0.514857
11.2682	-0.0448025		10.6916	0.515604
11.4106	-0.0350912		10.8823	0.516558
11.5511	-0.0257882		11.0731	0.516668
11.6891	-0.0168755		11.2649	0.517219
11.8256	-0.00896961		11.4564	0.517991
11.9604	-0.00244108		11.6493	0.518811
12.0938	0.00301156		11.843	0.519693
12.2257	0.00960789		12.0377	0.519485
12.3563	0.0150486		12.2331	0.519952
12.4861	0.0188157		12.4287	0.520325
12.615	0.0229492		12.6253	0.52007
12.7435	0.0264007		12.8221	0.520181
12.8715	0.0288602		13.0191	0.51922
12.9992	0.0313887		13.2164	0.518467
13.1264	0.0327746		13.4139	0.51869
13.2534	0.0340898		13.6112	0.517236
13.3806	0.034866		13.8079	0.517985
13.5082	0.0358635		14.0044	0.517276
13.6358	0.0364117		14.2007	0.517779
13.7638	0.0355909		14.3964	0.518047
13.8923	0.0360627		14.5914	0.517392
14.0214	0.0362368		14.7861	0.517581
14.1507	0.0354219		14.9801	0.517376
14.2805	0.0355194		15.1735	0.518087
14.4108	0.0339387		15.3664	0.518795
14.5421	0.0322221		15.5576	0.518438
14.6738	0.0309578		15.749	0.519293
14.8069	0.0307591		15.9399	0.519764
14.9412	0.0288954		16.1312	0.520155
15.0765	0.0277963		16.3219	0.521063
15.212	0.0266281		16.5124	0.521447
15.3488	0.0247753		16.7027	0.522195
15.4868	0.0229177		16.8929	0.522868
15.6261	0.0206957		17.0832	0.523224
15.7662	0.0190074		17.2736	0.524263
15.908	0.0186261		17.4639	0.524537
16.0512	0.0173309		17.6547	0.525261
16.196	0.0165024		17.8454	0.52613
16.3419	0.0168989		18.0359	0.527066
16.4888	0.0158596		18.2257	0.527163
16.6369	0.0166453		18.4153	0.527567
16.7862	0.0182763		18.6052	0.529343
16.9368	0.0188426		18.7956	0.53057
17.0886	0.0207944		18.9859	0.530954
17.242	0.0240529		19.1767	0.5327
17.3962	0.027995		19.3672	0.532764
17.5511	0.0306401		19.5579	0.533823
17.7077	0.0320721		19.7495	0.534869
17.8647	0.0317561		19.942	0.535895
18.0228	0.0302248		20.1353	0.536391
18.1817	0.026177		20.3301	0.535789
18.341	0.0192309		20.5258	0.535947
18.5014	0.0128194		20.7227	0.536011
18.6626	0.0055816		20.9205	0.534994
18.8243	-0.00146422		21.1198	0.533812
18.9867	-0.00806713		21.32	0.531709
19.1498	-0.014867		21.5217	0.529891
19.3131	-0.0210659		21.7244	0.527602
19.4771	-0.0281619		21.9278	0.525615
19.6417	-0.0336552		22.1314	0.523845
19.8068	-0.0397465		22.3357	0.521766
19.9725	-0.0452352		22.5396	0.520081
20.1381	-0.0494239		22.7444	0.518377
20.3044	-0.0544103		22.9486	0.516219
20.4711	-0.0597946		23.1524	0.514453
20.638	-0.063578		23.3561	0.512919
20.8052	-0.0676605		23.5591	0.511001
20.9729	-0.0729402		23.7617	0.510077
21.1407	-0.07617		23.9643	0.509314
21.3086	-0.0806391		24.1657	0.508182
21.4767	-0.0842696		24.3664	0.507738
21.6452	-0.0872844		24.5666	0.50723
21.814	-0.0915995		24.7666	0.507336
21.9825	-0.0939059		24.9658	0.50676
22.1515	-0.0971804		25.1652	0.506875
22.3205	-0.100655		25.3643	0.505844
22.4898	-0.103728		25.563	0.50627
22.6589	-0.106002		25.7619	0.505246
22.8284	-0.108275		25.9609	0.505224
22.9979	-0.111447		26.1593	0.504361
23.1675	-0.114119		26.3576	0.503742
23.3366	-0.116993		26.5566	0.50319
23.5063	-0.118764		26.7553	0.502725
23.6758	-0.121337		26.954	0.502183
23.8452	-0.12321		27.1524	0.501488
24.0144	-0.125683		27.3504	0.501271
24.1837	-0.128556		27.5484	0.500748
24.353	-0.12993		27.7462	0.500003
24.5225	-0.132202		27.9437	0.499805
24.6917	-0.134376		28.1409	0.499914
24.8608	-0.136849		28.3376	0.499423
25.0298	-0.138524		28.5347	0.499165
25.1986	-0.140399		28.7314	0.498915
25.3672	-0.142375		28.9283	0.4992
25.5361	-0.144551		29.1246	0.498966
25.7049	-0.146426		29.321	0.498358
25.8735	-0.148502		29.5174	0.498366
26.0424	-0.149977		29.7141	0.498528
26.2108	-0.151354		29.9109	0.497857
26.3791	-0.154132		30.1076	0.497423
26.5473	-0.155009		30.3043	0.496618
26.7156	-0.157287		30.5019	0.496041
26.8839	-0.159064		30.6993	0.494555
27.0519	-0.160663		30.8969	0.493385
27.22	-0.162382		31.0947	0.493212
27.3882	-0.16387		31.2927	0.492356
27.5563	-0.166278		31.4906	0.492509
27.7246	-0.167615		31.6891	0.491977
27.8925	-0.168884		31.8866	0.491912
28.0604	-0.171674		32.0842	0.491786
28.2274	-0.173087		32.2812	0.491213
28.3944	-0.17443		32.4785	0.491039
28.5614	-0.175773		32.6757	0.490634
28.7282	-0.177577		32.873	0.48964
28.8948	-0.179002		33.0703	0.488646
29.0612	-0.180187		33.2672	0.488436
29.2284	-0.183209		33.4637	0.488309
29.3953	-0.184783		33.6605	0.487511
29.5619	-0.186968		33.857	0.487487
29.7284	-0.188923		34.0535	0.487853
29.8949	-0.190498		34.2502	0.486551
30.0612	-0.191994		34.4468	0.48694
30.2273	-0.195481		34.6443	0.486426
30.3942	-0.196055		34.841	0.486759
30.5609	-0.199239		35.0379	0.486343
30.7275	-0.200804		35.2345	0.485943
30.8939	-0.2033		35.4309	0.485786
31.0605	-0.205334		35.628	0.484578
31.2269	-0.20828		35.8254	0.48406
31.3928	-0.210238		36.0229	0.484086
31.5585	-0.212116		36.2203	0.483217
31.7242	-0.213925		36.4176	0.482512
31.8897	-0.216724		36.6155	0.482507
32.0551	-0.219295		36.8122	0.482135
32.221	-0.221782		37.0089	0.481397
32.3866	-0.223971		37.2054	0.480145
32.552	-0.226851		37.4022	0.480747
32.7176	-0.22972		37.5995	0.48112
32.8833	-0.232449		37.7965	0.480671
33.0489	-0.235318		37.9929	0.479941
33.2138	-0.23843		38.1893	0.480067
33.3788	-0.241232		38.3864	0.479515
33.5441	-0.243722		38.5824	0.480505
33.7096	-0.247062		38.7784	0.479922
33.8749	-0.249472		38.9744	0.479805
34.0405	-0.252581		39.171	0.480232
34.2058	-0.255991		39.3672	0.481068
34.3705	-0.260544		39.5638	0.480468
34.5355	-0.262506		39.76	0.480189
34.7003	-0.267829		39.9559	0.480769
34.8649	-0.270712		40.152	0.480985
35.0295	-0.273355		40.348	0.481
35.1945	-0.278597		40.5437	0.481635
35.3601	-0.281706		40.7405	0.481822
35.5251	-0.286648		40.9373	0.481499
35.6902	-0.290589		41.1343	0.481274
35.8548	-0.294762		41.3314	0.481977
36.0198	-0.300544		41.5286	0.481939
36.1848	-0.303646		41.7256	0.482302
36.3499	-0.308887		41.9228	0.482384
36.5152	-0.311847		42.121	0.482322
36.6805	-0.317237		42.319	0.482591
36.8457	-0.321718		42.5172	0.48242
37.0109	-0.327339		42.7155	0.482799
37.1758	-0.332051		42.9137	0.482831
37.3409	-0.337363		43.1121	0.482643
37.5057	-0.342155		43.3099	0.483708
37.6706	-0.347397		43.5078	0.483945
37.8356	-0.353399		43.7066	0.483601
38.0005	-0.358571		43.9057	0.483269
38.1659	-0.363351		44.1048	0.483649
38.3307	-0.370043		44.3039	0.483442
38.4955	-0.375976		44.5035	0.483567
38.6602	-0.381519		44.7034	0.482724
38.8254	-0.38738		44.9035	0.482735
38.9905	-0.393381		45.1039	0.482159
39.1555	-0.400913		45.3046	0.482526
39.3206	-0.403174		45.506	0.482237
39.4857	-0.412925		45.7072	0.481963
39.6505	-0.419767		45.9079	0.481255
39.8158	-0.425698		46.1085	0.481032
39.9808	-0.432849		46.3088	0.481836
40.1462	-0.440069		46.5087	0.482735
40.3106	-0.448523		46.7081	0.483281
40.4753	-0.453386		46.9075	0.484993
40.6402	-0.462059		47.1063	0.485521
40.8051	-0.468521		47.3054	0.486296
40.9697	-0.476134		47.5041	0.487557
41.1345	-0.484197		47.7031	0.487394
41.2994	-0.490509		47.9025	0.489088
41.4645	-0.49919		48.1021	0.489128
41.6289	-0.507484		48.3011	0.489427
41.7938	-0.514406		48.5006	0.489752
41.9585	-0.522239		48.7003	0.490496
42.1236	-0.53076		48.9006	0.491027
42.2884	-0.537913		49.1005	0.492127
42.4537	-0.546213		49.3008	0.492336
42.6191	-0.554653		49.5013	0.492734
42.7843	-0.562944		49.7015	0.493
42.9496	-0.570935		49.9015	0.494216
43.1148	-0.577855		50.1008	0.493701
43.2797	-0.586457		50.3	0.495044
43.4451	-0.594597		50.4995	0.495818
43.6102	-0.601818		50.6989	0.496692
43.7759	-0.608587		50.8985	0.497367
43.9414	-0.618557		51.0977	0.498681
44.1069	-0.625856		51.2971	0.498805
44.2724	-0.633236		51.4961	0.49912
44.4377	-0.640846		51.6947	0.499455
44.6033	-0.648905		51.8939	0.500053
44.7689	-0.656054		52.0928	0.500001
44.9343	-0.663124		52.2922	0.500282
45.0996	-0.670654		52.4912	0.500213
45.2652	-0.678493		52.6902	0.499867
45.4315	-0.68563		52.8889	0.499942
45.597	-0.692709		53.087	0.499437
45.7632	-0.699165		53.2851	0.499715
45.9289	-0.707154		53.4827	0.499504
46.0943	-0.713764		53.6798	0.500083
46.2599	-0.720303		53.8759	0.50045
46.4256	-0.727142		54.0707	0.500626
46.5916	-0.733529		54.2654	0.500832
46.7574	-0.740367		54.459	0.499847
46.923	-0.744996		54.6522	0.499202
47.0892	-0.750463		54.845	0.498887
47.2557	-0.756308		55.0367	0.49867
47.4217	-0.762006		55.2276	0.498721
47.5876	-0.766553		55.4177	0.499019
47.7539	-0.771569		55.6075	0.497898
47.9202	-0.776956		55.7968	0.497347
48.0864	-0.782342		55.9853	0.496823
48.2529	-0.786817		56.1733	0.496858
48.4193	-0.791443		56.3599	0.496917
48.5858	-0.795538		56.5454	0.49693
48.7522	-0.798404		56.729	0.497873
48.9186	-0.802199		56.9107	0.499215
49.0854	-0.805753		57.0913	0.50081
49.252	-0.807858		57.2712	0.50251
49.4186	-0.810573		57.4502	0.504084
49.5856	-0.813526		57.6278	0.503608
49.7524	-0.81563		57.805	0.504309
49.919	-0.818345		57.9823	0.505122
50.0854	-0.82		58.1599	0.506336
50.2522	-0.821804		58.3376	0.508662
50.4191	-0.822838		58.5157	0.511551
50.5859	-0.823951		58.6946	0.513939
50.7526	-0.825526		58.874	0.516601
50.9196	-0.825189		59.0543	0.518383
51.0866	-0.825922		59.2343	0.519585
51.2535	-0.825356		59.4142	0.521728
51.4206	-0.825788		59.5941	0.522383
51.5876	-0.825452		59.7735	0.524966
51.7546	-0.825344		59.9522	0.525445
51.9217	-0.823937		60.1304	0.526181
52.089	-0.823829		60.3082	0.527555
52.2564	-0.82151		60.4851	0.526963
52.4239	-0.819571		60.6624	0.527177
52.5913	-0.817782		60.8397	0.527654
52.7588	-0.816453		61.0168	0.526631
52.9264	-0.814054		61.1941	0.525113
53.0943	-0.811583		61.3707	0.524531
53.2619	-0.809563		61.5474	0.524522
53.4294	-0.806404		61.7239	0.524303
53.5969	-0.804466		61.9006	0.524361
53.7645	-0.800386		62.0767	0.524594
53.9322	-0.797376		62.2525	0.523477
54.0999	-0.792996		62.4284	0.523475
54.2678	-0.789075		62.6038	0.52135
54.4355	-0.785985		62.7792	0.516827
54.6031	-0.781686		62.9534	0.514004
54.7706	-0.776767		63.1269	0.509975
54.9383	-0.772847		63.2995	0.506886
55.1062	-0.768226		63.4704	0.503499
55.2736	-0.763697		63.6399	0.501275
55.4412	-0.758398		63.8068	0.499807
55.6093	-0.753706		63.9707	0.499249
55.777	-0.749866		64.1311	0.500961
55.9448	-0.743726		64.2877	0.504239
56.1122	-0.739497		64.4405	0.50941
56.2798	-0.733818		64.5892	0.516446
56.4473	-0.729439		64.735	0.524696
56.6149	-0.723839		64.8781	0.534669
56.7826	-0.719679		65.0191	0.544645
56.9503	-0.713549		65.1587	0.555992
57.1182	-0.707789		65.2963	0.56627
57.2856	-0.70287		65.4319	0.574551
57.453	-0.697121		65.5665	0.584516
57.6205	-0.692202		65.7006	0.594564
57.788	-0.686753		65.8345	0.60471
57.956	-0.680692		65.9683	0.615106
58.1235	-0.674863		66.1024	0.623698
58.2913	-0.668953		66.2361	0.631765
58.4589	-0.662813		66.37	0.638946
58.6262	-0.657595		66.5047	0.644332
58.7937	-0.651305		66.6398	0.649366
58.961	-0.645177		66.776	0.653141
59.1286	-0.640028		66.9143	0.658654
59.2958	-0.63389		67.0549	0.664532
59.4632	-0.627762		67.1986	0.670488
59.6306	-0.622233		67.3453	0.677751
59.7984	-0.615032		67.4954	0.684562
59.9659	-0.609123		67.6498	0.692241
60.1332	-0.603515		67.8084	0.699414
60.3007	-0.597156		67.9712	0.706317
60.4684	-0.591856		68.1377	0.712643
60.6357	-0.584808		68.3083	0.71838
60.8036	-0.579277		68.4835	0.724254
60.971	-0.573149		68.6635	0.731478
61.1386	-0.567389		68.8485	0.737771
61.3062	-0.56209		69.0385	0.743827
61.474	-0.556489		69.2335	0.749187
61.6416	-0.5502		69.434	0.752502
61.8093	-0.54475		69.6397	0.755204
61.9767	-0.539071		69.8514	0.755807
62.144	-0.533243		70.0689	0.754218
62.3112	-0.528475		70.2927	0.749769
62.4783	-0.523107		70.5227	0.743629
62.6456	-0.51766		70.7593	0.737993
62.8134	-0.512899		71.0023	0.730675
62.9808	-0.50775		71.2512	0.72113
63.1483	-0.503221		71.5062	0.711348
63.3156	-0.498453		71.7677	0.700047
63.4828	-0.493165		72.0347	0.688437
63.6499	-0.488628		72.3068	0.673926
63.8172	-0.48371		72.5826	0.656387
63.9847	-0.479101		72.8605	0.636882
64.1522	-0.473962		73.1383	0.616862
64.32	-0.469271		73.4153	0.595247
64.4876	-0.464132		73.689	0.577853
64.6553	-0.459292		73.9586	0.560453
64.8226	-0.454294		74.2235	0.545472
64.99	-0.449685		74.4826	0.533179
65.1574	-0.445006		74.7349	0.521473
65.325	-0.440697		74.9804	0.511886
65.4926	-0.435097		75.2185	0.501787
65.66	-0.430259		75.4497	0.491205
65.8276	-0.424879		75.6756	0.480384
65.995	-0.42035		75.8969	0.467522
66.1625	-0.416041		76.114	0.453456
66.3297	-0.410823		76.3286	0.439234
66.4969	-0.405686		76.5405	0.422409
66.6641	-0.400768		76.75	0.403658
66.8315	-0.396159		76.9575	0.383861
66.999	-0.39109		77.1629	0.360919
67.1662	-0.387173		77.3655	0.336962
67.3336	-0.381944		77.5645	0.308986
67.5011	-0.376805		77.7605	0.278917
67.6683	-0.372267		77.9518	0.24616
67.8359	-0.367357		78.138	0.210229
68.0032	-0.362749		78.3181	0.17157
68.1706	-0.35798		78.4893	0.130596
68.3381	-0.352461		78.651	0.0877507
68.5057	-0.347012		78.8007	0.0433324
68.6734	-0.342702		78.9363	-0.000631208
68.841	-0.338472		79.0554	-0.0443927
69.0087	-0.332943
69.1762	-0.328874
69.3437	-0.324184
69.5111	-0.318886
69.6783	-0.314048
69.846	-0.310278
70.0133	-0.30453
70.1808	-0.300071
70.3485	-0.295301
70.5157	-0.290013
70.683	-0.286085
70.8503	-0.281016
71.0178	-0.276107
71.1852	-0.271569
71.3524	-0.267111
71.5198	-0.262732
71.6873	-0.257813
71.8547	-0.253055
72.0223	-0.248675
72.1898	-0.244676
72.3572	-0.241358
72.5243	-0.2363
72.6917	-0.231381
72.859	-0.228293
73.0262	-0.223615
73.1935	-0.218927
73.3606	-0.21584
73.528	-0.211541
73.6954	-0.208532
73.8627	-0.203774
74.03	-0.200386
74.1973	-0.197148
74.3648	-0.192839
74.5322	-0.18922
74.6997	-0.185601
74.867	-0.182523
75.0343	-0.178445
75.2015	-0.173837
75.3686	-0.17114
75.5359	-0.167901
75.7031	-0.163363
75.8701	-0.159447
76.0373	-0.156139
76.2046	-0.152521
76.3716	-0.148063
76.5388	-0.143526
76.7058	-0.140069
76.8729	-0.135612
77.0399	-0.132225
77.207	-0.128377
77.3746	-0.125068
77.5418	-0.12107
77.7091	-0.117752
77.8766	-0.114593
78.0437	-0.111055
78.212	-0.107583
78.315	-0.104621
78.5227	-0.103269
78.7144	-0.099246
78.8766	-0.0945098
79.001	-0.0890856
79.0863	-0.0813996
79.156	0

## Sheet: raw stear lim DSC
stearic acid and lemon oil raw DSC data
5.09409	-1.39917e-06		4.95662	-0.0923484
5.29127	1.4184e-06		5.21354	-0.0920362
5.48891	0.00013488		5.467	-0.0916614
5.68636	0.000471817		5.71669	-0.0909744
5.88418	3.99268e-05		5.963	-0.0910369
6.08227	-0.000270298		6.20585	-0.090225
6.28018	-0.00113681		6.44577	-0.0901001
6.47863	-0.00166268		6.68177	-0.0897878
6.67691	-0.00185471		6.91377	-0.0887885
6.87554	-0.00170511		7.14215	-0.0882264
7.07373	-0.00246023		7.36769	-0.0876643
7.27182	-0.0019715		7.59015	-0.0865402
7.46945	-0.00239714		7.80931	-0.0851037
7.667	-0.00226878		8.02531	-0.084042
7.86473	-0.00248752		8.23823	-0.0821683
8.06164	-0.00167859		8.44808	-0.0807319
8.259	-0.00135782		8.65515	-0.0794828
8.45554	-0.00117911		8.85923	-0.0778589
8.652	-0.00107583		9.06054	-0.0762351
8.84909	-0.000841299		9.25885	-0.0748611
9.04654	-0.000474168		9.45492	-0.0730499
9.24391	-0.000252228		9.64877	-0.0723629
9.44082	-0.000313515		9.84023	-0.0703644
9.63818	-0.000452376		10.0294	-0.0689217
9.836	-0.000668798		10.216	-0.0674914
10.0335	-0.00143859		10.4008	-0.0663673
10.2311	-0.000484435		10.5833	-0.0644124
10.4284	-0.000633879		10.7642	-0.0629859
10.6266	-0.000732363		10.9429	-0.0614271
10.8245	-0.000624319		11.12	-0.060128
11.0218	-0.000517793		11.2955	-0.0581357
11.2188	-0.000344438		11.4689	-0.0560622
11.416	-0.000596504		11.6411	-0.0541261
11.6139	-0.000576749		11.8119	-0.0521276
11.8121	-0.000492737		11.9814	-0.0501915
12.0096	-0.000689647		12.1496	-0.0483803
12.2074	-0.000121682		12.3163	-0.0462568
12.4053	-0.00108871		12.4818	-0.0440084
12.6036	-0.000681631		12.6462	-0.0419474
12.8013	-0.000755464		12.8095	-0.0388247
12.9995	-0.00117602		12.9716	-0.0361391
13.1977	-0.00188972		13.1334	-0.0323294
13.3962	-0.00266843		13.2941	-0.028707
13.5945	-0.0023402		13.4538	-0.0246475
13.7923	-0.00271185		13.6131	-0.0202756
13.9898	-0.00203585		13.7715	-0.014967
14.1876	-0.00186447		13.9287	-0.00834675
14.3852	-0.00202464		14.085	-0.000133945
14.5829	-0.00101882		14.2408	0.011389
14.7797	-0.000430904		14.3957	0.0265093
14.9771	-0.000468696		14.5501	0.0456579
15.1741	-0.000577185		14.7038	0.0655373
15.3709	-0.000817251		14.8571	0.0850731
15.5677	-0.000729782		15.0099	0.101536
15.7648	-0.00118617		15.1617	0.115226
15.962	-0.00130534		15.313	0.125837
16.1591	-0.000736191		15.4639	0.133376
16.3566	-0.000921684		15.6142	0.137922
16.554	-0.000428119		15.7644	0.139571
16.7508	0.000276554		15.9143	0.139221
16.9482	0.000846422		16.0645	0.136711
17.1448	0.00133861		16.2143	0.131902
17.3414	0.0010797		16.3648	0.124757
17.5387	0.00226475		16.5151	0.116263
17.7359	0.00212939		16.6652	0.106433
17.9329	0.00254373		16.8151	0.095297
18.1302	0.00150533		16.9648	0.0830371
18.3271	0.00233783		17.1155	0.0693533
18.5237	0.00241082		17.2664	0.0560941
18.7206	0.00200137		17.4177	0.04271
18.9175	0.00227158		17.5699	0.0283267
19.1138	0.00352366		17.7223	0.0147303
19.3106	0.0045625		17.8755	0.00182089
19.5074	0.0054613		18.0289	-0.0112197
19.7035	0.00588327		18.1828	-0.0235857
19.8998	0.00720337		18.3369	-0.0360142
20.096	0.00824422		18.4915	-0.0467564
20.2923	0.0079644		18.6469	-0.0571364
20.4888	0.00865293		18.8034	-0.0663235
20.6849	0.00983408		18.9604	-0.0746113
20.8811	0.0112249		19.1176	-0.081981
21.0774	0.0122653		19.2755	-0.0896629
21.274	0.012814		19.4339	-0.0965954
21.4707	0.0139926		19.5924	-0.103778
21.6673	0.0150328		19.7512	-0.11071
21.8643	0.016901		19.9102	-0.116518
22.0608	0.0185724		20.0695	-0.122202
22.2575	0.0198236		20.2298	-0.126923
22.4544	0.0221152		20.3906	-0.131127
22.6511	0.0219783		20.5513	-0.135286
22.8487	0.0232174		20.7128	-0.139008
23.0465	0.0230166		20.8739	-0.14265
23.2446	0.0232856		21.0355	-0.146634
23.443	0.0239844		21.1972	-0.150188
23.6417	0.0241827		21.3592	-0.153823
23.8406	0.0245316		21.5213	-0.15772
24.0396	0.0252917		21.6839	-0.16093
24.2389	0.026332		21.8468	-0.164609
24.4382	0.0272442		22.0099	-0.1679
24.6376	0.0281475		22.1736	-0.171279
24.8375	0.0296708		22.3368	-0.172103
25.0366	0.0307199		22.4999	-0.172971
25.2357	0.0312218		22.6636	-0.174183
25.4349	0.0324855		22.8273	-0.175744
25.6338	0.0340232		22.9917	-0.178124
25.8327	0.0361236		23.1562	-0.179211
26.0318	0.0377456		23.3209	-0.180422
26.2312	0.0400589		23.4855	-0.181809
26.4302	0.0420271		23.6505	-0.183539
26.6293	0.0441378		23.8154	-0.185013
26.828	0.0463936		23.9808	-0.185444
27.0269	0.0483715		24.1464	-0.186312
27.226	0.0516717		24.3118	-0.186012
27.4247	0.0544173		24.4775	-0.185362
27.6237	0.0580049		24.6439	-0.183757
27.8225	0.0624275		24.8106	-0.181115
28.0206	0.0674767		24.9772	-0.176956
28.2191	0.0716982		25.1438	-0.170717
28.4168	0.0777374		25.3108	-0.164434
28.6152	0.0829371		25.4781	-0.15707
28.8139	0.088279		25.6457	-0.150488
29.0133	0.0943918		25.8137	-0.143949
29.2124	0.10029		25.9819	-0.137666
29.4121	0.10745		26.1499	-0.132207
29.6125	0.114531		26.3187	-0.127442
29.8126	0.123428		26.4878	-0.123451
30.0135	0.133504		26.6574	-0.117518
30.2151	0.145104		26.8268	-0.113208
30.4172	0.160525		26.9963	-0.108837
30.6208	0.179134		27.1667	-0.104777
30.8256	0.200792		27.3369	-0.101467
31.0301	0.227037		27.5071	-0.0980943
31.2344	0.261469		27.6778	-0.0953463
31.4376	0.305901		27.8486	-0.0924734
31.64	0.374484		28.0191	-0.0896004
31.8417	0.450005		28.19	-0.0870398
32.0433	0.446124		28.3615	-0.0842918
32.2445	0.416859		28.5324	-0.0820434
32.446	0.34432		28.7033	-0.0804196
32.6467	0.29565		28.8743	-0.0766723
32.8466	0.27036		29.0455	-0.0733622
33.0446	0.238295		29.2168	-0.0699896
33.2425	0.222817		29.3878	-0.0682284
33.4397	0.194788		29.5592	-0.065674
33.6384	0.16967		29.7308	-0.063638
33.8381	0.139212		29.9025	-0.0611648
34.0382	0.0854603		30.074	-0.0588727
34.2391	0.0349715		30.2457	-0.0563745
34.4402	0.00203886		30.4174	-0.0545633
34.6412	-0.0141763		30.5886	-0.0524398
34.8432	-0.0191485		30.7602	-0.0505662
35.0455	-0.0216949		30.9317	-0.0481929
35.2483	-0.0225654		31.103	-0.0461944
35.4517	-0.0232913		31.2743	-0.0436337
35.6552	-0.0242194		31.4457	-0.0420099
35.8585	-0.0247187		31.6171	-0.0406983
36.0606	-0.0253556		31.7884	-0.0403861
36.2626	-0.0249337		31.9594	-0.039824
36.4639	-0.0239408		32.1301	-0.0385749
36.6645	-0.0234971		32.3007	-0.0370135
36.8647	-0.0213134		32.4712	-0.0352023
37.0638	-0.0202972		32.6415	-0.0330788
37.263	-0.0187831		32.8118	-0.0308305
37.4627	-0.0190026		32.9818	-0.0296438
37.6614	-0.0199595		33.1517	-0.0290817
37.8608	-0.0219608		33.3214	-0.0285821
38.0601	-0.0235328		33.4906	-0.0287695
38.2596	-0.024477		33.6598	-0.029394
38.4592	-0.0252723		33.8286	-0.0308929
38.6585	-0.0269575		33.9972	-0.0313926
38.8576	-0.0280831		34.166	-0.0322669
39.0559	-0.0278769		34.3345	-0.0336409
39.2537	-0.0277893		34.5029	-0.0338283
39.4498	-0.0263073		34.6709	-0.0343279
39.6445	-0.0253009		34.8388	-0.03489
39.8387	-0.0230341		35.0066	-0.0347651
40.0319	-0.0214446		35.1745	-0.0354521
40.2246	-0.0205344		35.3423	-0.0351399
40.4179	-0.0199668		35.5098	-0.0353272
40.611	-0.0211991		35.6771	-0.0350149
40.8041	-0.021992		35.8439	-0.0353272
40.9973	-0.0238257		36.0105	-0.0352648
41.1907	-0.0251705		36.1774	-0.0351399
41.3845	-0.0254565		36.3437	-0.0349525
41.5786	-0.0257335		36.5095	-0.0340781
41.7731	-0.0263515		36.675	-0.0332038
41.9677	-0.0270998		36.8408	-0.0289568
42.1619	-0.0269966		37.0059	-0.0272081
42.3556	-0.0268919		37.1711	-0.0262088
42.548	-0.0262134		37.3358	-0.0257092
42.7393	-0.0259418		37.5003	-0.0250222
42.9297	-0.023638		37.6645	-0.0249597
43.1195	-0.0211221		37.8289	-0.0242727
43.3087	-0.0189449		37.9931	-0.0241478
43.4975	-0.0166061		38.1575	-0.0242727
43.6855	-0.0123855		38.3215	-0.0253345
43.8733	-0.00871385		38.4855	-0.0257092
44.0609	-0.00670158		38.6497	-0.0264586
44.2493	-0.00356036		38.8141	-0.0263962
44.4384	-0.000970004		38.9783	-0.0262713
44.6287	0.000318799		39.1426	-0.025959
44.8199	0.00147672		39.3067	-0.0263337
45.0117	0.00187485		39.4706	-0.0270832
45.2045	0.0025627		39.6348	-0.0283947
45.3984	0.00187007		39.7994	-0.0289568
45.5931	0.00243787		39.9636	-0.0298312
45.7887	0.00260621		40.1284	-0.0305182
45.9855	0.00236505		40.2925	-0.0319547
46.1827	0.0019255		40.457	-0.0337659
46.38	0.00225857		40.6213	-0.0358893
46.5773	0.00302433		40.7861	-0.0375756
46.7743	0.00193323		40.9506	-0.0381377
46.9712	0.0018251		41.115	-0.0406983
47.1681	0.0012399		41.2801	-0.0428218
47.3652	0.000537542		41.4448	-0.0449453
47.5619	0.000538705		41.6099	-0.0472561
47.7582	0.000753511		41.7749	-0.0489424
47.9541	0.000431873		41.9399	-0.0511907
48.1497	0.000613813		42.1053	-0.0526897
48.3447	-0.000160505		42.2703	-0.0551878
48.5394	0.000318714		42.4358	-0.0578297
48.7334	-0.000158229		42.6012	-0.0606027
48.9266	0.000698679		42.7667	-0.0635943
49.1193	0.000809172		42.9324	-0.066667
49.3117	0.00169321		43.0983	-0.0696149
49.5032	0.00273097		43.2651	-0.0730499
49.6936	0.00475243		43.4313	-0.0754857
49.8834	0.00692739		43.5983	-0.0797326
50.0729	0.00960569		43.7655	-0.0836672
50.2617	0.0129174		43.9324	-0.0889759
50.4501	0.0158225		44.1	-0.095034
50.6386	0.017911		44.2676	-0.100218
50.8274	0.0207131		44.4355	-0.103778
51.0174	0.022339		44.6034	-0.106963
51.2087	0.0232192		44.7714	-0.109773
51.4013	0.0239841		44.9398	-0.112771
51.5947	0.0237838		45.1083	-0.115831
51.7906	0.0226994		45.2767	-0.118455
51.9882	0.0212812		45.4445	-0.122139
52.1872	0.0200294		45.6131	-0.128222
52.3883	0.0189951		45.781	-0.135411
52.5909	0.0168683		45.9491	-0.144686
52.7946	0.0146191		46.1181	-0.156077
52.9997	0.0119781		46.2863	-0.169767
53.205	0.00927465		46.4548	-0.182415
53.4109	0.00722926		46.6231	-0.194368
53.6166	0.00477122		46.7917	-0.204767
53.8224	0.00206084		46.961	-0.213992
54.0274	0.00137719		47.1302	-0.222442
54.2319	0.00050059		47.2993	-0.229587
54.4357	0.000750597		47.4688	-0.236519
54.6387	0.000116952		47.6388	-0.243102
54.8411	0.000259919		47.8085	-0.25094
55.043	-0.00013026		47.9789	-0.257529
55.2439	0.000185338		48.1498	-0.265067
55.4442	-0.000312711		48.3204	-0.272818
55.6426	-0.000177169		48.4919	-0.281137
55.8407	-0.000714631		48.6635	-0.295127
56.0382	-0.000266298		48.8357	-0.309641
56.2351	-0.00140181		49.0083	-0.315399
56.4316	-0.00224099		49.1808	-0.314232
56.6278	-0.00271319		49.3539	-0.309073
56.8237	-0.00337907		49.5274	-0.301709
57.0184	-0.0046504		49.7015	-0.293309
57.2121	-0.00424718		49.8761	-0.284559
57.4045	-0.00459056		50.0512	-0.272687
57.5962	-0.00373872		50.227	-0.258697
57.7876	-0.00426082		50.4035	-0.244226
57.9778	-0.00379918		50.5803	-0.22712
58.1668	-0.00436468		50.7578	-0.208489
58.3549	-0.00429631		50.936	-0.189303
58.5416	-0.00427614		51.1147	-0.16933
58.7266	-0.0045251		51.2934	-0.148495
58.9101	-0.00386288		51.4728	-0.12588
59.0925	-0.00443881		51.6521	-0.101279
59.2732	-0.00333485		51.8317	-0.0747986
59.4529	-0.00305882		52.0109	-0.0486301
59.6305	-0.00256568		52.1901	-0.0238355
59.8067	-0.00178224		52.3693	4.09287e-05
59.9812	-0.00168098		52.548	0.0224372
60.1555	-0.00115539		52.7259	0.0424915
60.328	-0.00131217		52.9035	0.0598227
60.4999	-0.0025668		53.0802	0.0741997
60.6713	-0.004929		53.256	0.0875901
60.8414	-0.00424718		53.4309	0.0989818
61.0112	-0.00459056		53.6058	0.108637
61.18	-0.00373872		53.7799	0.116307
61.3478	-0.00426082		53.9535	0.122721
61.5149	-0.00379918		54.126	0.12367
61.6806	-0.00436468		54.298	0.120248
61.8452	-0.00429631		54.4696	0.112541
62.0078	-0.00427614		54.6403	0.100887
62.1693	-0.0045251		54.8108	0.0841238
62.3292	-0.00386288		54.9806	0.0609468
62.4876	-0.00443881		55.1499	0.0292823
62.6456	-0.00333485		55.3186	-0.00653556
62.802	-0.00424718		55.4872	-0.0421348
62.9575	-0.00459056		55.6553	-0.0748611
63.1125	-0.00373872		55.8232	-0.103091
63.2674	-0.00426082		55.9903	-0.128441
63.4214	-0.00379918		56.157	-0.150269
63.5747	-0.00436468		56.3234	-0.169112
63.7276	-0.00429631		56.4898	-0.185275
63.8796	-0.00427614		56.6558	-0.199483
64.0304	-0.0045251		56.8216	-0.211
64.1798	-0.00386288		56.9872	-0.221792
64.3277	-0.00443881		57.1527	-0.230973
64.4746	-0.00333485		57.3179	-0.238555
64.6211	-0.00429631		57.4835	-0.24505
64.7663	-0.00427614		57.6488	-0.250984
64.9104	-0.0045251		57.8139	-0.256486
65.0547	-0.00692228		57.9785	-0.260908
65.1985	-0.00759209		58.1435	-0.26528
65.3418	-0.00838197		58.3087	-0.269052
65.4852	-0.00840212		58.4741	-0.272081
65.6289	-0.00849139		58.6392	-0.274161
65.7723	-0.00793356		58.8046	-0.275678
65.9155	-0.00682668		58.9698	-0.27797
66.0588	-0.00563605		59.1351	-0.275072
66.2016	-0.0044379		59.3002	-0.271213
66.3444	-0.00393436		59.4658	-0.268964
66.4863	-0.00446533		59.6309	-0.26844
66.6275	-0.00345551		59.7959	-0.268053
66.7678	-0.00251169		59.9612	-0.268227
66.9072	-0.00141946		60.1263	-0.268615
67.0453	-0.00017807		60.2914	-0.269089
67.182	0.000656255		60.4561	-0.270395
67.3177	0.00156808		60.6212	-0.270957
67.4526	0.00102885		60.7859	-0.271993
67.5861	0.000369621		60.9504	-0.272468
67.7188	0.000197466		61.1152	-0.273424
67.8509	0.000369938		61.2794	-0.274161
67.9831	0.00131676		61.4439	-0.275766
68.1154	0.00310587		61.6079	-0.276415
68.2493	0.00433051		61.7722	-0.277883
68.3855	0.00682405		61.9365	-0.278707
68.5247	0.007861		62.1011	-0.279794
68.6681	0.00744291		62.2657	-0.280874
68.8167	0.00800714		62.4302	-0.282305
			62.5945	-0.283822
69.1319	0.00876041		62.7589	-0.284384
69.3	0.00984313		62.9239	-0.286114
69.4758	0.0109301		63.0884	-0.287114
69.6596	0.0114862		63.2528	-0.289406
69.8514	0.0123227		63.4176	-0.290923
70.0505	0.0122023		63.5821	-0.291835
			63.7469	-0.293397
70.4724	0.0127578		63.9116	-0.294652
70.6955	0.0123815		64.0768	-0.296382
70.9265	0.0127813		64.2416	-0.298243
70.0505	0.0143562		64.4066	-0.299673
70.2575	0.0167048		64.5716	-0.301366
70.4724	0.0203044		64.7369	-0.303096
70.6955	0.0241741		64.9019	-0.304183
70.9265	0.0287468		65.0668	-0.306344
71.1657	0.0333928		65.2322	-0.307861
71.4141	0.0372689		65.3977	-0.30916
71.671	0.0414288		65.5632	-0.310547
71.9368	0.0453937		65.7286	-0.312495
72.2103	0.0487398		65.8941	-0.314144
72.4917	0.0518871		66.0594	-0.315787
73.0677	0.0529093		66.2242	-0.31791
73.3577	0.052362		66.3893	-0.320552
73.6448	0.0503336		66.5545	-0.321726
73.9276	0.0492635		66.7194	-0.323762
74.2037	0.0472037		66.8845	-0.325448
74.472	0.0442405		67.0495	-0.327659
74.7316	0.0394099		67.2148	-0.330476
74.9817	0.0344542		67.3796	-0.332899
75.223	0.0282688		67.5445	-0.334804
75.4557	0.0203091		67.7094	-0.338008
75.6816	0.0114071		67.8741	-0.341043
75.9021	0.00232089		68.039	-0.344072
75.9958	0.000770254		68.2041	-0.347495
76.1626	-0.000185205		68.3694	-0.350705
76.3292	-0.00308837		68.5344	-0.35326
76.4961	-0.00452255		68.6995	-0.35577
76.6633	-0.0020195		68.8648	-0.3585
76.8304	-0.00955779		69.0302	-0.360623
76.9978	-0.0176582		69.1955	-0.362834
77.165	-0.0267953		69.3606	-0.36517
77.3319	-0.0372378		69.5259	-0.367118
77.4994	-0.0506218		69.6914	-0.368942
77.6666	-0.0660419		69.8568	-0.368942
77.8338	-0.0846722		70.0226	-0.368942
78.0003	-0.106544		70.1882	-0.36571
78.166	-0.131195		70.3536	-0.36716
78.269	-0.158181		70.5193	-0.3689
78.478	-0.212199		70.6851	-0.3707
78.6646	-0.238667		70.8509	-0.3732
78.8137	-0.262362		71.0164	-0.37382
78.9122	-0.282285		71.1816	-0.37569
78.9573	-0.29961		71.3471	-0.37715
79.023	-0.314431		71.5128	-0.37819
79.0557	-0.326903		71.6784	-0.37993
79.0548	-0.339163		71.8439	-0.38097
79.0195	-0.351985		72.0098	-0.38228
78.9515	-0.366019		72.1752	-0.38409
78.8531	-0.381183		72.3406	-0.38547
78.7278	-0.398245		72.5066	-0.38638
			72.6719	-0.3888
			72.8374	-0.39012
			73.0029	-0.3913
			73.1689	-0.39241
			73.3349	-0.39352
			73.501	-0.39435
			73.6668	-0.39518
			73.833	-0.39609
			73.999	-0.3972
			74.1652	-0.39886
			74.3316	-0.39976
			74.4978	-0.4008
			74.6638	-0.40198
			74.8302	-0.40268
			74.9966	-0.40378
			75.1632	-0.40538
			75.3295	-0.40635
			75.4958	-0.40691
			75.6622	-0.40711
			76.1192	-0.400168
			76.3346	-0.400128
			76.5497	-0.400085
			76.7652	-0.400085
			76.9807	-0.400085
			77.1965	-0.400085
			77.4114	-0.400085

## Sheet: raw stear DSC
stearic acid raw DSC data
5.15115	-0.0051574		5.054	0.0741827
5.437	0.00599408		5.25227	0.0715259
5.71492	0.0165014		5.44872	0.0704421
5.98446	0.0260526		5.64527	0.0687727
6.24669	0.0343523		5.84172	0.0666005
6.50123	0.0431589		6.03845	0.06482
6.74877	0.0512454		6.23545	0.0621616
6.98931	0.0593717		6.43218	0.0599028
7.22346	0.0650404		6.62908	0.0582876
7.45092	0.0726603		6.82627	0.0568342
7.67238	0.0783444		7.02318	0.0556506
7.88838	0.083925		7.22008	0.0532631
8.09838	0.0897897		7.41736	0.0520463
8.30262	0.0951696		7.61499	0.0500908
8.50169	0.100457		7.81181	0.0487022
8.696	0.105184		8.00936	0.0467998
8.88631	0.109584		8.2069	0.0445337
9.072	0.114044		8.40481	0.0429088
9.25362	0.117727		8.60272	0.0408502
9.432	0.121935		8.80072	0.0391865
9.60608	0.125125		8.99872	0.036949
9.77692	0.129371		9.19663	0.0348189
9.94523	0.132916		9.39445	0.0327059
10.1103	0.136297		9.59227	0.0318491
10.2729	0.140048		9.78999	0.0301796
10.4331	0.142568		9.9879	0.029364
10.5908	0.146378		10.185	0.0282141
10.7467	0.149649		10.3819	0.0273921
10.9005	0.152521		10.5784	0.0267512
11.0524	0.155466		10.775	0.0260541
11.2028	0.158014		10.9713	0.0250167
11.352	0.160647		11.1677	0.0238432
11.4992	0.163341		11.3644	0.0227725
11.6455	0.165881		11.5613	0.0215666
11.7909	0.169097		11.7575	0.0200933
11.9347	0.171087		11.9537	0.0196448
12.0777	0.174073		12.1499	0.0188329
12.2199	0.176666		12.3465	0.016743
12.3619	0.179418		12.5434	0.0165153
12.5035	0.181858		12.7397	0.0151689
12.6445	0.184605		12.9364	0.0142956
12.7855	0.188033		13.1334	0.0144445
12.926	0.191538		13.3307	0.013776
13.0665	0.194733		13.5279	0.0135951
13.2067	0.197857		13.725	0.012071
13.3472	0.201132		13.9224	0.0120097
13.4882	0.20403		14.1201	0.0104526
13.6292	0.208447		14.3185	0.0100645
13.7705	0.213026		14.517	0.00931257
13.9121	0.216456		14.7156	0.0071355
14.0541	0.221498		14.9153	0.00604624
14.1961	0.225469		15.1144	0.00445742
14.3387	0.230654		15.3135	0.00288583
14.4818	0.235621		15.5123	0.00280361
14.625	0.241127		15.7104	0.00198282
14.7689	0.247537		15.9085	0.00218754
14.9131	0.255788		16.1075	0.00118289
15.0583	0.265954		16.306	0.000667379
15.204	0.278942		16.504	0.00125225
15.3499	0.29544		16.7016	0.000645983
15.4964	0.312781		16.8984	0.000452206
15.6435	0.333555		17.0954	-1.76134e-05
15.7908	0.35479		17.2921	-0.00137967
15.9384	0.377396		17.4888	-0.00218587
16.0867	0.400844		17.6859	-0.00173861
16.2351	0.424534		17.8837	-0.00242006
16.3841	0.448216		18.0814	-0.00231431
16.5339	0.470221		18.2784	-0.00201906
16.684	0.490098		18.4753	-0.00292624
16.8345	0.507606		18.6724	-0.00227915
16.9852	0.522515		18.8695	-0.00267612
17.1358	0.534534		19.0668	-0.00204868
17.2872	0.542057		19.2632	-0.00169975
17.4387	0.546679		19.4595	-0.00117452
17.5905	0.546333		19.6556	-8.30985e-05
17.7425	0.541728		19.8511	0.000727732
17.8949	0.533385		20.0464	0.00186503
18.0472	0.520991		20.2418	0.00288691
18.2001	0.505399		20.4376	0.00392253
18.353	0.488048		20.6337	0.00438252
18.5061	0.467728		20.8295	0.0053198
18.6596	0.446269		21.0259	0.00589952
18.8135	0.422742		21.2225	0.0071842
18.9681	0.399378		21.4204	0.00826987
19.1231	0.374716		21.6185	0.00823024
19.2787	0.351576		21.8171	0.00905542
19.4345	0.329437		22.0161	0.00907529
19.5908	0.307911		22.2154	0.00987057
19.7481	0.286539		22.4149	0.0110015
19.9059	0.266928		22.6141	0.0119402
20.0647	0.249072		22.8139	0.0136533
20.2238	0.231518		23.014	0.0149423
20.3835	0.215576		23.214	0.0173183
20.5438	0.200166		23.4144	0.0178199
20.7047	0.184919		23.6145	0.0193392
20.866	0.173094		23.8153	0.0208133
21.0278	0.159601		24.0163	0.0229139
21.1901	0.148551		24.2179	0.0239801
21.3526	0.137661		24.4199	0.0254427
21.5157	0.128133		24.6222	0.025342
21.6795	0.119379		24.825	0.0262576
21.8438	0.110167		25.0279	0.0266605
22.0082	0.102865		25.2313	0.0278502
22.1729	0.0963248		25.4348	0.0286173
22.3381	0.0884964		25.6387	0.0289516
22.5035	0.0808188		25.8424	0.0296238
22.669	0.073902		26.046	0.030314
22.8348	0.0686662		26.2493	0.030812
23.0009	0.063812		26.4525	0.0311777
23.1675	0.0595694		26.6551	0.0326513
23.3342	0.0547179		26.8576	0.0340624
23.501	0.0516164		27.0599	0.035201
23.668	0.0474558		27.2618	0.0366769
23.835	0.0467253		27.4637	0.0384001
24.0016	0.0460731		27.6651	0.0403104
24.1686	0.0466425		27.8658	0.0415577
24.3358	0.0462927		28.0663	0.0429119
24.5028	0.0477722		28.2666	0.0453528
24.6698	0.0504719		28.467	0.0474505
24.8374	0.0519637		28.6672	0.0490349
25.0046	0.0558042		28.8675	0.0516361
25.1719	0.0597349		29.0672	0.0540336
25.3387	0.0630434		29.2672	0.056228
25.5055	0.0670419		29.4676	0.0587597
25.6724	0.070971		29.6674	0.0613973
25.8394	0.0758105		29.8673	0.0636716
26.0063	0.0808796		30.0672	0.0649128
26.173	0.0852577		30.2674	0.065941
26.3398	0.0903962		30.4673	0.0685356
26.5062	0.0956233		30.6674	0.0702273
26.6729	0.100231		30.8675	0.0714957
26.8395	0.106899		31.0679	0.0737814
27.006	0.112036		31.2685	0.0745746
27.1726	0.118704		31.4691	0.0772944
27.3385	0.125529		31.6684	0.0783679
27.5045	0.132114		31.8683	0.0789992
27.67	0.137867		32.0682	0.0792074
27.8355	0.14331		32.268	0.080362
28.0007	0.147682		32.4671	0.081531
28.1649	0.152509		32.6654	0.0838739
28.3295	0.155428		32.8633	0.0863911
28.4938	0.158806		33.0599	0.0890102
28.6576	0.160582		33.2556	0.0918016
28.8211	0.163266		33.4499	0.0958328
28.9843	0.165349		33.6434	0.099196
29.1469	0.16635		33.8368	0.102514
29.3089	0.165758		34.0302	0.105547
29.4716	0.164398		34.2233	0.109143
29.6339	0.163648		34.4164	0.113365
29.7965	0.162128		34.6098	0.117163
29.9584	0.160616		34.8033	0.120606
30.1207	0.160015		34.9966	0.122473
30.2834	0.158276		35.1905	0.127029
30.4457	0.156155		35.3846	0.13093
30.6085	0.152126		35.5793	0.134329
30.7712	0.148097		35.7732	0.13789
30.9339	0.142239		35.9673	0.142097
31.0967	0.13653		36.1595	0.146168
31.2595	0.129751		36.3505	0.150937
31.4228	0.122145		36.5404	0.156263
31.5861	0.116818		36.7291	0.163127
31.7494	0.111262		36.9175	0.169712
31.9128	0.106555		37.1056	0.178299
32.0761	0.103519		37.2933	0.187287
32.2393	0.100022		37.4815	0.196151
32.4025	0.0970655		37.6697	0.20702
32.5658	0.0950987		37.8591	0.217011
32.7285	0.0923696		38.0489	0.226108
32.8916	0.0891725		38.2406	0.235623
33.0546	0.0859148		38.4336	0.244722
33.2179	0.0819583		38.6278	0.252624
33.3814	0.0774025		38.8239	0.260496
33.5445	0.0728351		39.0209	0.26863
33.7072	0.0685063		39.2184	0.276715
33.8698	0.0640169		39.4164	0.284069
34.0325	0.0616678		39.6143	0.291448
34.1955	0.0584797		39.813	0.298631
34.3582	0.0557405		40.0119	0.306451
34.5204	0.0527795		40.2111	0.315141
34.6832	0.0485207		40.4092	0.325137
34.846	0.0459423		40.6078	0.335784
35.0086	0.0415329		40.806	0.345994
35.1715	0.0382644		41.0038	0.356756
35.334	0.0337046		41.2015	0.368004
35.4965	0.0284549		41.3991	0.380347
35.6593	0.0226661		41.5964	0.393403
35.8222	0.0162777		41.7941	0.405949
35.985	0.0110992		41.9914	0.419737
36.1478	0.00430049		42.1882	0.434466
36.3109	-0.0013966		42.3841	0.449892
36.474	-0.00739407		42.5805	0.46642
36.6371	-0.0128915		42.7761	0.483963
36.7998	-0.0174906		42.972	0.503517
36.9628	-0.0218884		43.1673	0.524149
37.1257	-0.0268865		43.3625	0.545956
37.2886	-0.0309846		43.5571	0.569462
37.4517	-0.035582		43.7519	0.595055
37.615	-0.0377784		43.9455	0.62264
37.7781	-0.0396759		44.1389	0.652469
37.9414	-0.0425723		44.3322	0.684751
38.105	-0.0457675		44.5259	0.720964
38.2687	-0.0483622		44.7197	0.760022
38.4318	-0.0525594		44.9145	0.801326
38.5952	-0.0561555		45.1099	0.845113
38.7591	-0.0591496		45.3063	0.892587
38.923	-0.0600434		45.5038	0.942861
39.0867	-0.0628882		45.7033	0.997294
39.2505	-0.0645523		45.9052	1.05522
39.4143	-0.0675868		46.1093	1.11641
39.5781	-0.0719112		46.3165	1.18384
39.7418	-0.0770857		46.5264	1.25926
39.9056	-0.0847102		46.739	1.3417
40.069	-0.0947063		46.9544	1.43648
40.2319	-0.103104		47.173	1.54638
40.3948	-0.115802		47.3948	1.67129
40.5582	-0.127899		47.6204	1.81117
40.7215	-0.141695		47.8496	1.97089
40.8845	-0.156893		48.0828	2.15443
41.0478	-0.171939		48.3197	2.36141
41.2112	-0.188785		48.5602	2.59242
41.3749	-0.20532		48.803	2.85516
41.5384	-0.221936		49.0492	3.13411
41.702	-0.240991		49.2972	3.45377
41.8655	-0.260577		49.5455	3.80103
42.0295	-0.28139		49.7904	4.15064
42.1936	-0.301813		50.0302	4.49281
42.3582	-0.324834		50.2622	4.84529
42.5226	-0.351286		50.4845	5.12647
42.6872	-0.378657		50.6951	5.26337
42.8518	-0.409918		50.891	5.24452
43.0167	-0.445137		51.0707	5.0926
43.1818	-0.483716		51.2331	4.82499
43.3469	-0.526035		51.3796	4.43875
43.5115	-0.573395		51.5154	3.92516
43.6769	-0.623873		51.6457	3.25547
43.842	-0.678482		51.7746	2.44227
44.0072	-0.73598		51.905	1.61003
44.1723	-0.796229		52.0392	0.933563
44.3377	-0.855866		52.1786	0.545147
44.5031	-0.918094		52.3243	0.3858
44.6687	-0.98132		52.4796	0.337416
44.8344	-1.04782		52.6461	0.324786
45.0005	-1.11569		52.8254	0.32398
45.1671	-1.1886		53.0142	0.326417
45.3334	-1.26525		53.2097	0.329292
45.5001	-1.35036		53.4074	0.332842
45.6675	-1.4489		53.6058	0.33491
45.8351	-1.54804		53.8043	0.338064
46.0033	-1.6346		54.0022	0.340935
46.1725	-1.71192		54.1997	0.342916
46.3418	-1.78451		54.3969	0.346057
46.512	-1.84947		54.5931	0.348055
46.6831	-1.90778		54.7894	0.350161
46.8549	-1.96197		54.9845	0.352192
47.0273	-2.00762		55.1795	0.353646
47.2005	-2.04586		55.3738	0.355332
47.3738	-2.08189		55.5671	0.356953
47.5481	-2.11403		55.7596	0.358195
47.723	-2.1405		55.9505	0.358522
47.8983	-2.16531		56.1397	0.359832
48.0736	-2.19049		56.3271	0.360139
48.2493	-2.21697		56.5136	0.362212
48.4251	-2.24704		56.6986	0.362972
48.6014	-2.28222		56.8815	0.365022
48.7778	-2.32517		57.0632	0.366829
48.9539	-2.37782		57.2437	0.368497
49.1301	-2.44817		57.4226	0.370522
49.3061	-2.52813		57.6011	0.372333
49.4815	-2.60466		57.7783	0.374377
49.6571	-2.67417		57.9547	0.378558
49.8325	-2.73437		58.1301	0.382358
50.0078	-2.78718		58.3054	0.387466
50.1833	-2.83296		58.4796	0.393422
50.3591	-2.87241		58.6531	0.398845
50.5355	-2.90789		58.8265	0.404364
50.7122	-2.93581		58.9997	0.411042
50.889	-2.9568		59.1728	0.416666
51.0662	-2.97023		59.3461	0.423843
51.2444	-2.97144		59.519	0.429893
51.4228	-2.95305		59.6924	0.437953
51.602	-2.92306		59.8662	0.445042
51.7818	-2.88421		60.0407	0.450498
51.962	-2.84132		60.2155	0.454529
52.1423	-2.78545		60.3909	0.457143
52.3227	-2.72029		60.5664	0.45985
52.5031	-2.66443		60.7413	0.461885
52.6835	-2.61703		60.9156	0.463779
52.8634	-2.57346		61.0891	0.465362
53.0424	-2.53271		61.2623	0.466429
53.2205	-2.49585		61.4341	0.468856
53.3961	-2.46221		61.6046	0.471503
53.5691	-2.42905		61.7742	0.473607
53.7408	-2.39496		61.9428	0.476249
53.9105	-2.36257		62.1099	0.478645
54.0789	-2.34521		62.276	0.481116
54.2463	-2.34838		62.44	0.483396
54.4125	-2.47408		62.6029	0.48598
54.5783	-2.59643		62.764	0.489527
54.7432	-2.64692		62.9245	0.49331
54.9063	-2.71816		63.0833	0.497067
55.0677	-2.75569		63.241	0.502116
55.2238	-2.77257		63.3985	0.506028
55.3767	-2.78022		63.5553	0.511779
55.5276	-2.78255		63.7116	0.517223
55.6762	-2.79373		63.8678	0.523892
55.8202	-2.85934		64.0231	0.530034
55.9605	-2.9792		64.1792	0.535443
56.0962	-3.29669		64.3356	0.540497
56.2281	-3.61839		64.4924	0.544736
56.3587	-3.90676		64.6491	0.547547
56.4875	-4.20893		64.8058	0.550136
56.6187	-4.57405		64.9627	0.552287
56.7578	-4.99475		65.1188	0.555054
56.9075	-5.40289		65.2742	0.557048
57.0712	-5.7311		65.4287	0.558738
57.2444	-5.93505		65.5822	0.560716
57.4265	-6.05496		65.7346	0.563755
57.6158	-5.94703		65.8855	0.567079
57.8131	-5.45675		66.0346	0.571812
58.0183	-4.72366		66.182	0.576675
58.2308	-3.98818		66.327	0.581952
58.4498	-3.43586		66.4702	0.587345
58.6725	-3.0345		66.611	0.59352
58.8985	-2.72026		66.7502	0.600978
59.1242	-2.46263		66.8873	0.608312
59.3445	-2.24203		67.0228	0.616455
59.5568	-2.04862		67.1566	0.625248
59.7613	-1.87791		67.2902	0.634204
59.9605	-1.72797		67.4243	0.643948
60.1553	-1.59621		67.5587	0.651723
60.3473	-1.47064		67.6945	0.658637
60.5369	-1.35172		67.8328	0.665098
60.7237	-1.23563		67.9741	0.671344
60.9083	-1.13024		68.1187	0.679375
61.091	-1.03325		68.2666	0.687658
61.2722	-0.94564		68.4197	0.696337
61.4516	-0.867047		68.5776	0.705534
61.6293	-0.797011		68.7413	0.715667
61.8054	-0.734983		68.9104	0.724606
61.9804	-0.679529		69.0846	0.734996
62.154	-0.630101		69.2648	0.744733
62.3266	-0.586028		69.4505	0.754646
62.4979	-0.54645		69.6421	0.763596
62.6682	-0.509016		69.8385	0.77234
62.8372	-0.458087		70.0407	0.781341
63.0058	-0.414261		70.2493	0.790851
63.1737	-0.378358		70.464	0.798978
63.3405	-0.347969		70.6858	0.806799
63.5065	-0.321314		70.9145	0.812103
63.6723	-0.29694		71.1503	0.815968
63.8372	-0.275859		71.3944	0.817143
64.0016	-0.257531		71.6465	0.816073
64.1653	-0.240266		71.9078	0.812728
64.3286	-0.224303		72.1778	0.807017
64.4912	-0.210482		72.4558	0.797166
64.6538	-0.198411		72.7408	0.784837
64.8161	-0.187722		73.0297	0.768251
64.9782	-0.177644		73.321	0.748733
65.1399	-0.168477		73.6109	0.72741
65.3016	-0.160991		73.898	0.707505
65.4633	-0.153424		74.1809	0.688896
65.6248	-0.146088		74.4571	0.673099
65.7857	-0.139675		74.726	0.659274
65.9471	-0.13372		74.9862	0.649252
66.1087	-0.129053		75.2371	0.640588
66.2702	-0.125078		75.4795	0.633757
66.4319	-0.120491		75.7144	0.625802
66.594	-0.116893		75.9432	0.617384
66.756	-0.113675		76.1665	0.607067
66.9181	-0.110077		76.3866	0.594767
67.0802	-0.108768		76.6046	0.58
67.2426	-0.107308		76.8205	0.562367
67.4049	-0.107829		77.0351	0.54243
67.5673	-0.10568		77.2482	0.520565
67.7297	-0.10345		77.4588	0.493848
67.8924	-0.102219		77.6659	0.465672
68.0552	-0.101288		77.8686	0.432939
68.2179	-0.100357		78.0656	0.39731
68.3805	-0.0994264		78.2555	0.358327
68.5432	-0.0988752		78.4359	0.316993
68.7059	-0.0990146		78.6056	0.272109
68.8689	-0.100072		78.7616	0.224784
69.0317	-0.101431		78.9011	0.175009
69.1949	-0.103088		79.0212	0.12359
69.3578	-0.105136		79.1185	0.0725196
69.5209	-0.108473		79.1902	0.0235077
69.684	-0.111361		79.2339	-0.0235044
69.8472	-0.115538
70.0105	-0.120944
70.174	-0.12443
70.3376	-0.128075
70.5017	-0.131488
70.6653	-0.134143
70.8292	-0.135267
70.9929	-0.135782
71.157	-0.137215
71.321	-0.137798
71.4857	-0.137019
71.6502	-0.13631
71.8148	-0.135831
71.9798	-0.13496
72.1445	-0.13555
72.3093	-0.133161
72.4741	-0.133061
72.6388	-0.131591
72.8039	-0.13164
72.969	-0.130698
73.1342	-0.129837
73.2995	-0.128975
73.4649	-0.127882
73.6305	-0.126169
73.7961	-0.124775
73.9618	-0.123681
74.1269	-0.12159
74.2928	-0.120035
74.4586	-0.119251
74.6247	-0.117465
74.7909	-0.11599
74.9569	-0.114664
75.1229	-0.113259
75.2892	-0.112163
75.4552	-0.111518
75.6211	-0.111263
75.787	-0.109938
75.9531	-0.109222
76.1188	-0.107519
76.285	-0.106882
76.4514	-0.105706
76.6176	-0.10369
76.7835	-0.101145
76.9497	-0.0994389
77.1161	-0.0984921
77.28	-0.096866
77.4487	-0.0947691
77.6149	-0.0934432
77.7817	-0.0912745
77.9482	-0.0891073
78.115	-0.0880087
78.282	-0.0859892
78.379	-0.0848913
78.5887	-0.0867281
78.7782	-0.0826315
78.934	-0.0793703
79.0427	-0.0737921
79.102	-0.0626965
79.1804	-0.0444286
79.2291	-0.017519
79.2472	0.0180789

## Sheet: raw car lim DSC
Carnauba wax and lemon raw DSC data
5.13992	0.21363		5.13992	-0.0341335
5.279	0.20211		5.41608	-0.0186863
5.41608	0.19088		5.55177	-0.0129869
5.55177	0.18165		5.68592	-0.00805026
5.68592	0.17326		5.81815	-0.00302811
5.81815	0.16487		5.94938	-0.000505225
5.94938	0.15904		6.07954	0.00283922
6.07954	0.15245		6.20869	0.0051328
6.20869	0.14697		6.33723	0.00636489
6.33723	0.1426		6.46554	0.00659578
6.46554	0.13927		6.59269	0.00743728
6.59269	0.13539		6.71969	0.00790466
6.71969	0.13192		6.84662	0.00930584
6.84662	0.12755		6.97392	0.00879053
6.97392	0.12512		7.10169	0.00877663
7.10169	0.12221		7.22962	0.00955137
7.22962	0.11854		7.35823	0.00959319
7.35823	0.11562		7.48754	0.00916206
7.48754	0.11319		7.61731	0.00840361
7.61731	0.11111		7.74762	0.00745637
7.74762	0.10924		7.87908	0.00679768
7.87908	0.10709		8.01131	0.00601628
8.01131	0.10508		8.14462	0.0040662
8.14462	0.10425		8.27954	0.00225732
8.27954	0.10328		8.41592	-0.000586204
8.41592	0.10335		8.55323	-0.0025028
8.55323	0.10251		8.69177	-0.00552777
8.69177	0.10279		8.83169	-0.0084732
8.83169	0.103		8.97285	-0.0116054
8.97285	0.10341		9.115	-0.0154189
9.115	0.10452		9.25892	-0.0177776
9.25892	0.10418		9.40439	-0.019766
9.40439	0.10348		9.55154	-0.0223755
9.55154	0.10341		9.69992	-0.0240668
9.69992	0.10244		9.85	-0.0266474
9.85	0.10237		10.0012	-0.0287965
10.0012	0.10189		10.1537	-0.0316847
10.1537	0.10217		10.3075	-0.0339938
10.3075	0.10189		10.4628	-0.0358727
10.4628	0.1012		10.6194	-0.0383506
10.6194	0.10113		10.7769	-0.040729
10.7769	0.10099		10.9355	-0.0434897
10.9355	0.10126		11.0958	-0.0466604
11.0958	0.10196		11.2572	-0.050494
11.2572	0.10335		11.4197	-0.0532465
11.4197	0.10369		11.5831	-0.057226
11.5831	0.10529		11.7472	-0.0601197
11.7472	0.10584		11.9122	-0.0629872
11.9122	0.1064		12.0782	-0.0665135
12.0782	0.10765		12.2455	-0.0693775
12.2455	0.10827		12.4131	-0.0723396
12.4131	0.10903		12.5816	-0.0749238
12.5816	0.10945		12.7509	-0.0781601
12.7509	0.11056		12.9208	-0.0810048
12.9208	0.11132		13.0915	-0.0832619
13.0915	0.11153		13.2625	-0.0863731
13.2625	0.11264		13.4342	-0.0885435
13.4342	0.11285		13.6065	-0.0915012
13.6065	0.11389		13.7791	-0.093925
13.7791	0.11444		13.9527	-0.095899
13.9527	0.11458		14.1268	-0.0980404
14.1268	0.11493		14.3009	-0.100612
14.3009	0.11576		14.4755	-0.102239
14.4755	0.11569		14.6504	-0.104031
14.6504	0.11583		14.8255	-0.106326
14.8255	0.11652		15.0008	-0.107745
15.0008	0.11638		15.1768	-0.109891
15.1768	0.11701		15.3529	-0.11129
15.3529	0.11694		15.5297	-0.112645
15.5297	0.11687		15.7058	-0.114367
15.7058	0.11722		15.882	-0.116103
15.882	0.11763		16.0586	-0.116904
16.0586	0.11715		16.2355	-0.118479
16.2355	0.11749		16.4124	-0.119397
16.4124	0.11722		16.5892	-0.120258
16.5892	0.11694		16.7656	-0.12163
16.7656	0.11722		16.9423	-0.122748
16.9423	0.11729		17.1191	-0.122979
17.1191	0.11652		17.2959	-0.123456
17.2959	0.11604		17.4725	-0.123606
17.4725	0.11528		17.6492	-0.124401
17.6492	0.11521		17.8255	-0.12508
17.8255	0.11507		18.0023	-0.124956
18.0023	0.11417		18.1792	-0.125198
18.1792	0.11368		18.3557	-0.125125
18.3557	0.11292		18.5318	-0.125767
18.5318	0.11292		18.7082	-0.125187
18.7082	0.11174		18.8847	-0.124353
18.8847	0.11035		19.0612	-0.124518
19.0612	0.11		19.2371	-0.124718
19.2371	0.10973		19.4135	-0.123967
19.4135	0.10855		19.5893	-0.123583
19.5893	0.10778		19.7651	-0.123378
19.7651	0.10723		19.9409	-0.122362
19.9409	0.10591		20.1163	-0.122485
20.1163	0.10577		20.2918	-0.121737
20.2918	0.1048		20.4672	-0.121579
20.4672	0.10446		20.6428	-0.120542
20.6428	0.10328		20.8181	-0.120365
20.8181	0.103		20.9929	-0.119459
20.9929	0.10203		21.1677	-0.118784
21.1677	0.10133		21.3422	-0.11808
21.3422	0.10064		21.5171	-0.116711
21.5171	0.099322		21.6916	-0.115928
21.6916	0.098629		21.8661	-0.115108
21.8661	0.097935		22.0403	-0.113904
22.0403	0.096895		22.2141	-0.112734
22.2141	0.095924		22.388	-0.112358
22.388	0.095785		22.5615	-0.111255
22.5615	0.094953		22.7349	-0.109837
22.7349	0.093843		22.908	-0.109635
22.908	0.093982		23.0811	-0.108356
23.0811	0.09308		23.2535	-0.107946
23.2535	0.09308		23.4259	-0.106392
23.4259	0.09197		23.5982	-0.105429
23.5982	0.091485		23.77	-0.103948
23.77	0.090514		23.9418	-0.102781
23.9418	0.08989		24.1136	-0.101443
24.1136	0.089127		24.2854	-0.101042
24.2854	0.089335		24.4569	-0.0990844
24.4569	0.088017		24.6281	-0.0982061
24.6281	0.087809		24.7998	-0.0968779
24.7998	0.087185		24.9708	-0.0960061
24.9708	0.087046		25.1414	-0.094342
25.1414	0.086144		25.3122	-0.0933403
25.3122	0.085936		25.483	-0.0918223
25.483	0.085242		25.6539	-0.0900664
25.6539	0.084341		25.8247	-0.0884192
25.8247	0.083578		25.9958	-0.0869488
25.9958	0.083023		26.1664	-0.0860753
26.1664	0.083092		26.3371	-0.0840632
26.3371	0.082052		26.5075	-0.0830641
26.5075	0.082052		26.6781	-0.0805086
26.6781	0.080526		26.8485	-0.078551
26.8485	0.079624		27.0183	-0.0767773
27.0183	0.078931		27.1885	-0.0752511
27.1885	0.078515		27.359	-0.0734167
27.359	0.077821		27.5292	-0.0718352
27.5292	0.077405		27.6996	-0.0698095
27.6996	0.076573		27.8698	-0.0684518
27.8698	0.076434		28.0399	-0.0671371
28.0399	0.076364		28.2094	-0.0651773
28.2094	0.075671		28.3794	-0.0634652
28.3794	0.075255		28.5489	-0.0615226
28.5489	0.07463		28.7182	-0.0599731
28.7182	0.074422		28.8874	-0.0583301
28.8874	0.074145		29.0569	-0.056382
29.0569	0.07359		29.2263	-0.0552426
29.2263	0.073867		29.3955	-0.0533873
29.3955	0.073451		29.5646	-0.0522724
29.5646	0.073798		29.7337	-0.0502318
29.7337	0.073243		29.9025	-0.049419
29.9025	0.073937		30.0712	-0.0473353
30.0712	0.073382		30.24	-0.0449513
30.24	0.07255		30.4089	-0.0439998
30.4089	0.073174		30.5773	-0.0417117
30.5773	0.07248		30.746	-0.0396084
30.746	0.071995		30.9149	-0.0382428
30.9149	0.072272		31.0841	-0.0356755
31.0841	0.071371		31.2532	-0.0340567
31.2532	0.07144		31.4218	-0.03159
31.4218	0.070677		31.5906	-0.03028
31.5906	0.071093		31.7592	-0.0288828
31.7592	0.07144		31.9277	-0.0264242
31.9277	0.070746		32.0966	-0.0245665
32.0966	0.070677		32.2654	-0.0231755
32.2654	0.071093		32.434	-0.0217666
32.434	0.071509		32.6028	-0.0190886
32.6028	0.070677		32.7714	-0.0172941
32.7714	0.070746		32.9401	-0.015827
32.9401	0.071162		33.1085	-0.0142748
33.1085	0.071509		33.2767	-0.0129157
33.2767	0.072064		33.445	-0.0112599
33.445	0.072342		33.6136	-0.00999769
33.6136	0.073035		33.782	-0.00740343
33.782	0.072411		33.9508	-0.00679831
33.9508	0.073798		34.1195	-0.00576095
34.1195	0.074769		34.2878	-0.00380925
34.2878	0.074838		34.4563	-0.00308714
34.4563	0.076156		34.6249	-0.00123776
34.6249	0.076364		34.7931	-0.000487763
34.7931	0.077682		34.9614	0.00111183
34.9614	0.078168		35.1295	0.00203129
35.1295	0.079347		35.298	0.00290291
35.298	0.080595		35.4664	0.00323168
35.4664	0.082399		35.6345	0.00440556
35.6345	0.08337		35.8028	0.00490287
35.8028	0.085034		35.9713	0.0045138
35.9713	0.087601		36.1392	0.00434075
36.1392	0.089959		36.3068	0.00424649
36.3068	0.092248		36.4748	0.00417197
36.4748	0.094536		36.6427	0.00327484
36.6427	0.097658		36.8105	0.00217977
36.8105	0.10099		36.9784	0.0015916
36.9784	0.10383		37.1466	-0.000229729
37.1466	0.10792		37.3145	-0.00191267
37.3145	0.11188		37.4824	-0.00308467
37.4824	0.11534		37.6501	-0.00564572
37.6501	0.1202		37.8178	-0.0088862
37.8178	0.12575		37.9857	-0.012733
37.9857	0.13192		38.1533	-0.0175419
38.1533	0.13906		38.3212	-0.0215167
38.3212	0.14538		38.489	-0.0272007
38.489	0.15342		38.6566	-0.0339976
38.6566	0.16258		38.8239	-0.0419586
38.8239	0.17291		38.9915	-0.0494952
38.9915	0.18283		39.1594	-0.059449
39.1594	0.19518		39.3266	-0.069812
39.3266	0.20794		39.4942	-0.0809202
39.4942	0.22146		39.6615	-0.0933538
39.6615	0.23631		39.829	-0.107357
39.829	0.25274		39.9965	-0.12226
39.9965	0.27008		40.1638	-0.137089
40.1638	0.28735		40.3311	-0.153509
40.3311	0.30622		40.4981	-0.170616
40.4981	0.32578		40.6652	-0.187363
40.6652	0.34499		40.8325	-0.204382
40.8325	0.36448		41	-0.220839
41	0.38342		41.1669	-0.236109
41.1669	0.40117		41.3336	-0.250205
41.3336	0.41775		41.5007	-0.26408
41.5007	0.43412		41.6678	-0.276278
41.6678	0.44882		41.8348	-0.28889
41.8348	0.46394		42.0015	-0.299283
42.0015	0.47684		42.1684	-0.309398
42.1684	0.48947		42.3351	-0.319429
42.3351	0.50202		42.5023	-0.327929
42.5023	0.51305		42.6693	-0.335727
42.6693	0.52338		42.8363	-0.343461
42.8363	0.53365		43.0031	-0.351603
43.0031	0.54433		43.1701	-0.358698
43.1701	0.55397		43.3372	-0.365439
43.3372	0.56326		43.5046	-0.37232
43.5046	0.5727		43.6717	-0.378644
43.6717	0.58158		43.839	-0.384542
43.839	0.59004		44.0059	-0.390092
44.0059	0.59815		44.1731	-0.395507
44.1731	0.60613		44.3401	-0.401331
44.3401	0.61452		44.5072	-0.406393
44.5072	0.62215		44.6738	-0.411178
44.6738	0.6295		44.8411	-0.416932
44.8411	0.63783		45.0083	-0.421638
45.0083	0.64511		45.1755	-0.426551
45.1755	0.6526		45.3424	-0.431118
45.3424	0.65974		45.5098	-0.435549
45.5098	0.66675		45.6765	-0.440467
45.6765	0.67424		45.8434	-0.444963
45.8434	0.68131		46.0102	-0.450371
46.0102	0.68929		46.1769	-0.455011
46.1769	0.6965		46.3437	-0.460281
46.3437	0.70434		46.5104	-0.466172
46.5104	0.7128		46.6771	-0.471794
46.6771	0.72099		46.8441	-0.477893
46.8441	0.72966		47.0108	-0.484199
47.0108	0.73853		47.1777	-0.489683
47.1777	0.74658		47.3445	-0.49607
47.3445	0.75553		47.5111	-0.501073
47.5111	0.76309		47.6777	-0.506488
47.6777	0.77106		47.8445	-0.512402
47.8445	0.77953		48.0112	-0.518171
48.0112	0.78785		48.1778	-0.523876
48.1778	0.7961		48.3447	-0.529519
48.3447	0.80429		48.5116	-0.535015
48.5116	0.81233		48.6788	-0.539412
48.6788	0.81927		48.8458	-0.543805
48.8458	0.8262		49.0128	-0.545852
49.0128	0.83078		49.18	-0.548041
49.18	0.8355		49.347	-0.549678
49.347	0.83966		49.5144	-0.549584
49.5144	0.84209		49.6818	-0.548654
49.6818	0.84368		49.8496	-0.547106
49.8496	0.84465		50.0175	-0.543761
50.0175	0.84382		50.1861	-0.539373
50.1861	0.84195		50.3547	-0.53284
50.3547	0.83793		50.5237	-0.524148
50.5237	0.83175		50.6935	-0.514211
50.6935	0.82433		50.863	-0.501306
50.863	0.81393		51.0325	-0.487568
51.0325	0.80269		51.2024	-0.471062
51.2024	0.78868		51.3726	-0.453101
51.3726	0.77321		51.5436	-0.434725
51.5436	0.75733		51.7142	-0.415044
51.7142	0.74013		51.8851	-0.394538
51.8851	0.7221		52.0563	-0.373886
52.0563	0.70392		52.2275	-0.349094
52.2275	0.68159		52.3984	-0.322436
52.3984	0.65738		52.5695	-0.290104
52.5695	0.62749		52.7402	-0.260979
52.7402	0.60079		52.9098	-0.238599
52.9098	0.58081		53.0801	-0.219561
53.0801	0.56417		53.2501	-0.205247
53.2501	0.55224		53.4197	-0.193029
53.4197	0.54239		53.5886	-0.182983
53.5886	0.53469		53.7571	-0.173644
53.7571	0.52768		53.9255	-0.166337
53.9255	0.52269		54.0937	-0.160426
54.0937	0.51908		54.2612	-0.154605
54.2612	0.51554		54.4286	-0.149568
54.4286	0.51277		54.5957	-0.145168
54.5957	0.51062		54.7625	-0.140994
54.7625	0.50868		54.9295	-0.137311
54.9295	0.50722		55.0962	-0.134484
55.0962	0.5066		55.2628	-0.130901
55.2628	0.50521		55.4298	-0.128718
55.4298	0.50521		55.5962	-0.127115
55.5962	0.50577		55.763	-0.126132
55.763	0.50694		55.9293	-0.126289
55.9293	0.50923		56.0958	-0.126738
56.0958	0.5118		56.2624	-0.126021
56.2624	0.51319		56.4289	-0.126008
56.4289	0.51527		56.5952	-0.126224
56.5952	0.51756		56.7616	-0.126584
56.7616	0.51998		56.928	-0.12607
56.928	0.52151		57.094	-0.126886
57.094	0.52435		57.2605	-0.127302
57.2605	0.52678		57.4267	-0.127528
57.4267	0.529		57.5928	-0.128741
57.5928	0.53219		57.7588	-0.130533
57.7588	0.53594		57.9248	-0.132332
57.9248	0.53968		58.091	-0.134155
58.091	0.54343		58.2571	-0.137167
58.2571	0.54835		58.4234	-0.139574
58.4234	0.55265		58.5894	-0.141522
58.5894	0.55647		58.7555	-0.142787
58.7555	0.55959		58.9215	-0.144071
58.9215	0.56271		59.0874	-0.144886
59.0874	0.56534		59.2538	-0.146413
59.2538	0.56867		59.4199	-0.148383
59.4199	0.57242		59.5858	-0.150164
59.5858	0.57596		59.7519	-0.150432
59.7519	0.57797		59.9182	-0.151198
59.9182	0.58046		60.0845	-0.151374
60.0845	0.58234		60.2507	-0.152811
60.2507	0.58546		60.4168	-0.151841
60.4168	0.58615		60.5825	-0.149584
60.5825	0.58553		60.7487	-0.146924
60.7487	0.58449		60.9145	-0.145117
60.9145	0.58428		61.081	-0.143957
61.081	0.5847		61.2475	-0.142877
61.2475	0.58518		61.4134	-0.142245
61.4134	0.58608		61.5795	-0.141153
61.5795	0.5865		61.746	-0.14521
61.746	0.59205		61.9125	-0.153449
61.9125	0.60176		62.0787	-0.163034
62.0787	0.61279		62.2451	-0.170341
62.2451	0.62152		62.4111	-0.175334
62.4111	0.62791		62.5774	-0.177148
62.5774	0.6311		62.744	-0.178843
62.744	0.63415		62.9103	-0.181255
62.9103	0.63789		63.0771	-0.183626
63.0771	0.64157		63.2434	-0.186087
63.2434	0.64531		63.4099	-0.19066
63.4099	0.65114		63.577	-0.194624
63.577	0.65634		63.7439	-0.197446
63.7439	0.66037		63.9108	-0.198962
63.9108	0.66307		64.0776	-0.197525
64.0776	0.66279		64.2447	-0.195493
64.2447	0.66189		64.4118	-0.197226
64.4118	0.66473		64.5794	-0.199753
64.5794	0.66834		64.747	-0.204937
64.747	0.67458		64.9144	-0.211199
64.9144	0.68187		65.0821	-0.215807
65.0821	0.68748		65.2497	-0.219623
65.2497	0.69227		65.4175	-0.220406
65.4175	0.694		65.5854	-0.219557
65.5854	0.69407		65.753	-0.218118
65.753	0.69352		65.9204	-0.213859
65.9204	0.69012		66.0879	-0.207967
66.0879	0.68506		66.2555	-0.203345
66.2555	0.68124		66.4231	-0.199452
66.4231	0.67812		66.5907	-0.196419
66.5907	0.67583		66.7581	-0.195156
66.7581	0.67528		66.9257	-0.194612
66.9257	0.67542		67.0936	-0.193258
67.0936	0.67472		67.2607	-0.190488
67.2607	0.67257		67.4281	-0.188517
67.4281	0.67119		67.5952	-0.184968
67.5952	0.6682		67.7624	-0.18104
67.7624	0.6648		67.9295	-0.177773
67.9295	0.66203		68.0973	-0.171756
68.0973	0.65648		68.2646	-0.167643
68.2646	0.6528		68.4317	-0.164332
68.4317	0.64989		68.5987	-0.163684
68.5987	0.64961		68.7659	-0.163218
68.7659	0.64948		68.933	-0.163535
68.933	0.6501		69.1	-0.163405
69.1	0.65024		69.2667	-0.163169
69.2667	0.65024		69.4333	-0.161366
69.4333	0.64864		69.5999	-0.159327
69.5999	0.64677		69.7665	-0.156141
69.7665	0.64372		69.9328	-0.15424
69.9328	0.64192		70.0993	-0.151883
70.0993	0.63963		70.2653	-0.15136
70.2653	0.63914		70.4316	-0.153932
70.4316	0.64171		70.5976	-0.158478
70.5976	0.64622		70.7638	-0.16507
70.7638	0.65274		70.9298	-0.170096
70.9298	0.65766		71.0956	-0.174748
71.0956	0.66217		71.2614	-0.178186
71.2614	0.66543		71.4274	-0.180889
71.4274	0.66792		71.5936	-0.182669
71.5936	0.66945		71.7594	-0.183575
71.7594	0.67007		71.9254	-0.184738
71.9254	0.67091		72.091	-0.185306
72.091	0.67112		72.2565	-0.185971
72.2565	0.67139		72.4223	-0.186194
72.4223	0.67118		72.588	-0.186465
72.588	0.67098		72.7541	-0.185794
72.7541	0.6698		72.9204	-0.185442
72.9204	0.6689		73.0863	-0.185326
73.0863	0.6682		73.2527	-0.184431
73.2527	0.66668		73.4188	-0.182314
73.4188	0.6639		73.585	-0.176706
73.585	0.65759		73.7511	-0.168356
73.7511	0.6485		73.9173	-0.160127
73.9173	0.63949		74.0836	-0.153318
74.0836	0.63186		74.2501	-0.14717
74.2501	0.62485		74.4165	-0.142452
74.4165	0.61923		74.5828	-0.139304
74.5828	0.61514		74.749	-0.136816
74.749	0.61167		74.915	-0.134857
74.915	0.60869		75.0809	-0.133629
75.0809	0.6064		75.2472	-0.132584
75.2472	0.60425		75.4128	-0.132687
75.4128	0.60321		75.5787	-0.133463
75.5787	0.6028		75.7442	-0.132738
75.7442	0.60085		75.9099	-0.132207
75.9099	0.59905		76.0755	-0.131857
76.0755	0.59739		76.241	-0.131328
76.241	0.59551		76.4066	-0.130783
76.4066	0.59357		76.5724	-0.130563
76.5724	0.59191		76.7381	-0.129756
76.7381	0.58962		76.904	-0.129203
76.904	0.58754		77.068	-0.129296
77.068	0.58608		77.2353	-0.128634
77.2353	0.58379		77.4008	-0.129039
77.4008	0.58254		77.567	-0.130886
77.567	0.58268		77.7334	-0.13001
77.7334	0.58005		77.8997	-0.126878
77.8997	0.57512		78.066	-0.122621
78.066	0.56902		78.083	-0.122602
78.083	0.56881		78.2923	-0.122084
78.2923	0.5659		78.4794	-0.122202
78.4794	0.56382		78.6198	0.0210696
78.6288	0.56715		78.6288	-0.12733
78.7318	0.57346		78.7285	-0.0207595
78.7887	0.57998		78.7318	-0.1349
78.8661	0.5831		78.7887	-0.142125
78.9147	0.58019		78.8174	-0.059872
78.9336	0.57207		78.8661	-0.146212
78.9227	0.55487
78.8832	0.52969
78.8174	0.49737
78.7285	0.45936
78.6198	0.41886

## Sheet: raw car DSC
Carnauba wax raw DSC data
2.41508	0.15297		2.41508	-0.487288
2.74169	1.12154		2.74169	0.505518
3.07762	2.10896		3.07762	1.51502
3.41962	3.01397		3.41962	2.44017
3.76023	3.75648		3.76023	3.20082
4.10338	4.24843		4.10338	3.70946
4.44554	4.39538		4.44554	3.87171
4.78177	4.34502		4.78177	3.83528
5.11192	4.23637		5.11192	3.73939
5.43608	4.10522		5.43608	3.61998
5.75292	3.96781		5.75292	3.4934
6.06254	3.82835		6.06254	3.36396
6.36538	3.68896		6.36538	3.23388
6.66092	3.54239		6.66092	3.09598
6.94946	3.37866		6.94946	2.94035
7.23069	3.19647		7.23069	2.76574
7.50508	3.00207		7.50508	2.57846
7.77238	2.80072		7.77238	2.3838
8.03254	2.59908		8.03254	2.18845
8.28592	2.40139		8.28592	1.99669
8.53277	2.21234		8.53277	1.81325
8.77315	2.03289		8.77315	1.63911
9.00685	1.86496		9.00685	1.4762
9.23454	1.7081		9.23454	1.32411
9.45631	1.56413		9.45631	1.18468
9.67185	1.43153		9.67185	1.05638
9.88169	1.31205		9.88169	0.941005
10.0859	1.20249		10.0859	0.835354
10.285	1.1043		10.285	0.740898
10.4788	1.01351		10.4788	0.653676
10.6676	0.93317		10.6676	0.576747
10.8519	0.86137		10.8519	0.508219
11.0319	0.79576		11.0319	0.445754
11.2075	0.73823		11.2075	0.391242
11.3792	0.68589		11.3792	0.341806
11.5471	0.63897		11.5471	0.297684
11.7117	0.59854		11.7117	0.259959
11.8728	0.56222		11.8728	0.226249
12.031	0.52941		12.031	0.195969
12.1868	0.49981		12.1868	0.168828
12.3402	0.47425		12.3402	0.145658
12.4913	0.4506		12.4913	0.124333
12.6402	0.43061		12.6402	0.106607
12.7872	0.41291		12.7872	0.0911154
12.9326	0.39712		12.9326	0.0774867
13.0764	0.3827		13.0764	0.0651791
13.2189	0.37041		13.2189	0.0549605
13.3603	0.35966		13.3603	0.0462434
13.5007	0.35088		13.5007	0.0394605
13.6399	0.34234		13.6399	0.0328809
13.7785	0.33669		13.7785	0.029163
13.9166	0.33089		13.9166	0.0252683
14.0536	0.3254		14.0536	0.0216501
14.1904	0.32097		14.1904	0.0190706
14.3272	0.31693		14.3272	0.0168643
14.4635	0.31434		14.4635	0.0160836
14.5999	0.31273		14.5999	0.016267
14.7367	0.30961		14.7367	0.0149284
14.8736	0.30846		14.8736	0.0155457
15.0107	0.30732		15.0107	0.0161584
15.1485	0.30678		15.1485	0.0173641
15.287	0.30648		15.287	0.0188037
15.4261	0.30579		15.4261	0.0198442
15.5662	0.30594		15.5662	0.0217214
15.7065	0.30518		15.7065	0.0226759
15.8477	0.30587		15.8477	0.0250763
15.9898	0.30633		15.9898	0.0272417
16.1322	0.30663		16.1322	0.0292365
16.2758	0.30694		16.2758	0.0312391
16.4209	0.30808		16.4209	0.0340748
16.5664	0.308		16.5664	0.0356808
16.7129	0.30861		16.7129	0.0379734
16.8603	0.30839		16.8603	0.0394311
17.0085	0.30968		17.0085	0.0423927
17.1572	0.31014		17.1572	0.0445167
17.3071	0.3109		17.3071	0.0469383
17.4573	0.31159		17.4573	0.0492797
17.6092	0.31167		17.6092	0.0510153
17.762	0.31113		17.762	0.0521258
17.9153	0.31121		17.9153	0.0538479
18.0699	0.31159		18.0699	0.0558699
18.2252	0.31243		18.2252	0.0583451
18.3811	0.31197		18.3811	0.0595121
18.5382	0.31243		18.5382	0.0615987
18.6963	0.31289		18.6963	0.0636811
18.8555	0.31289		18.8555	0.0653007
19.015	0.31357		19.015	0.0675906
19.1757	0.31403		19.1757	0.0696585
19.3368	0.3151		19.3368	0.0723277
19.4991	0.31502		19.4991	0.073844
19.6613	0.31571		19.6613	0.0761172
19.8245	0.31495		19.8245	0.0769369
19.9887	0.3154		19.9887	0.0789626
20.1531	0.31464		20.1531	0.0797675
20.3183	0.31449		20.3183	0.0811777
20.4842	0.31365		20.4842	0.0818917
20.6502	0.3135		20.6502	0.0832838
20.8168	0.3122		20.8168	0.0835186
20.9834	0.31151		20.9834	0.0843519
21.1508	0.30983		21.1508	0.08419
21.3185	0.309		21.3185	0.0848689
21.4865	0.30762		21.4865	0.0849895
21.6548	0.30739		21.6548	0.0862504
21.8236	0.30587		21.8236	0.0862137
21.9923	0.30533		21.9923	0.087145
22.1614	0.30365		22.1614	0.0869284
22.3305	0.30373		22.3305	0.0884606
22.4998	0.3019		22.4998	0.0880738
22.6691	0.30144		22.6691	0.0890462
22.8385	0.29969		22.8385	0.0887186
23.0077	0.29938		23.0077	0.0898192
23.1778	0.29763		23.1778	0.0894765
23.3478	0.29786		23.3478	0.0911028
23.5178	0.29633		23.5178	0.090959
23.6875	0.29564		23.6875	0.0916434
23.8578	0.29458		23.8578	0.0919516
24.028	0.29343		24.028	0.0921601
24.1984	0.29221		24.1984	0.0922903
24.3683	0.29206		24.3683	0.0934773
24.5389	0.29183		24.5389	0.0945799
24.7093	0.29038		24.7093	0.0944526
24.8796	0.28923		24.8796	0.094615
25.0501	0.28809		25.0501	0.0947797
25.2208	0.28756		25.2208	0.0955472
25.3908	0.28603		25.3908	0.0953008
25.5608	0.28496		25.5608	0.0955059
25.7309	0.28389		25.7309	0.0957036
25.9012	0.2826		25.9012	0.0956736
26.0709	0.28191		26.0709	0.0962313
26.2404	0.28061		26.2404	0.0961698
26.4101	0.27955		26.4101	0.0963415
26.5799	0.27863		26.5799	0.0966464
26.7491	0.27878		26.7491	0.0980085
26.9183	0.27703		26.9183	0.0974635
27.0876	0.27504		27.0876	0.0966716
27.2565	0.27405		27.2565	0.0968694
27.4251	0.27314		27.4251	0.0971377
27.594	0.27062		27.594	0.0957905
27.7624	0.27001		27.7624	0.096343
27.9305	0.26871		27.9305	0.0961962
28.0988	0.26596		28.0988	0.0945947
28.2671	0.26482		28.2671	0.0945953
28.4351	0.26413		28.4351	0.0950375
28.6029	0.26162		28.6029	0.0936516
28.7707	0.26108		28.7707	0.0942295
28.9388	0.25956		28.9388	0.0938225
29.1064	0.25856		29.1064	0.093926
29.2737	0.25734		29.2737	0.0938012
29.4408	0.25589		29.4408	0.0934386
29.608	0.25429		29.608	0.0929209
29.7752	0.25315		29.7752	0.0928566
29.9423	0.25116		29.9423	0.0919363
30.1094	0.24887		30.1094	0.0907094
30.2762	0.24804		30.2762	0.0909353
30.4427	0.24674		30.4427	0.090683
30.6095	0.24514		30.6095	0.0901269
30.7758	0.24277		30.7758	0.0887927
30.942	0.24132		30.942	0.0883715
31.1081	0.23964		31.1081	0.0877147
31.2742	0.23789		31.2742	0.0869821
31.4403	0.23529		31.4403	0.0853941
31.6066	0.23529		31.6066	0.0864022
31.7724	0.23453		31.7724	0.0866416
31.9381	0.23262		31.9381	0.0857255
32.1038	0.23056		32.1038	0.0846546
32.2698	0.22934		32.2698	0.0844201
32.4355	0.22736		32.4355	0.0834182
32.6015	0.22469		32.6015	0.0817236
32.7674	0.22332		32.7674	0.0813236
32.9336	0.22126		32.9336	0.0802305
33.0994	0.21904		33.0994	0.0789698
33.2649	0.21775		33.2649	0.078633
33.4304	0.21569		33.4304	0.0775211
33.5961	0.21347		33.5961	0.0762457
33.7619	0.21057		33.7619	0.0742867
33.9281	0.20905		33.9281	0.0737047
34.0939	0.2063		34.0939	0.0718864
34.2599	0.20325		34.2599	0.0697645
34.4253	0.20012		34.4253	0.0675546
34.5912	0.19806		34.5912	0.0664134
34.7575	0.19615		34.7575	0.0654198
34.9233	0.19188		34.9233	0.0620589
35.0891	0.18906		35.0891	0.0601437
35.255	0.18624		35.255	0.0582251
35.4212	0.1812		35.4212	0.0540839
35.5875	0.17761		35.5875	0.0513885
35.7536	0.17403		35.7536	0.0486986
35.9196	0.16968		35.9196	0.0452336
36.0855	0.16525		36.0855	0.0416842
36.2516	0.16083		36.2516	0.0381416
36.4178	0.15732		36.4178	0.0355054
36.5843	0.15244		36.5843	0.0314971
36.7506	0.14885		36.7506	0.0287737
36.9165	0.14496		36.9165	0.0257445
37.0829	0.14076		37.0829	0.0224033
37.2492	0.13748		37.2492	0.0199787
37.4157	0.1326		37.4157	0.0159507
37.5824	0.13039		37.5824	0.0145901
37.7493	0.1265		37.7493	0.0115469
37.9162	0.12322		37.9162	0.00910988
38.0832	0.1207		38.0832	0.0074296
38.2502	0.1181		38.2502	0.0056653
38.4175	0.11604		38.4175	0.0044396
38.5845	0.1136		38.5845	0.00282839
38.7514	0.11192		38.7514	0.00197281
38.9182	0.10994		38.9182	0.00081339
39.0851	0.1088		39.0851	0.00049115
39.2518	0.10658		39.2518	-0.000915695
39.4182	0.1062		39.4182	-0.0004871
39.5849	0.10544		39.5849	-0.000440803
39.7512	0.10361		39.7512	-0.00146972
39.9174	0.10124		39.9174	-0.00304275
40.0832	0.099336		40.0832	-0.0041909
40.2489	0.096742		40.2489	-0.00600232
40.4149	0.094224		40.4149	-0.00771589
40.5805	0.090944		40.5805	-0.0102345
40.7468	0.089265		40.7468	-0.0110534
40.9131	0.088197		40.9131	-0.0113751
41.0795	0.0869		41.0795	-0.0118996
41.2456	0.085527		41.2456	-0.0125284
41.412	0.084611		41.412	-0.0126591
41.5783	0.08217		41.5783	-0.0142933
41.7443	0.080339		41.7443	-0.015432
41.9103	0.078431		41.9103	-0.0165737
42.0766	0.075532		42.0766	-0.0187169
42.2431	0.07248		42.2431	-0.0209625
42.4095	0.070497		42.4095	-0.0222114
42.576	0.066605		42.576	-0.0253626
42.7424	0.06363		42.7424	-0.0276173
42.9084	0.062638		42.9084	-0.0278767
43.0747	0.061189		43.0747	-0.0285375
43.2412	0.06012		43.2412	-0.0289002
43.4074	0.059052		43.4074	-0.0291674
43.5737	0.057297		43.5737	-0.0302368
43.74	0.055085		43.74	-0.0317089
43.9067	0.052872		43.9067	-0.0331821
44.0734	0.051346		44.0734	-0.0340581
44.2397	0.049134		44.2397	-0.0355384
44.4062	0.047074		44.4062	-0.0368205
44.5727	0.044098		44.5727	-0.0391056
44.7388	0.041352		44.7388	-0.0410947
44.9052	0.037995		44.9052	-0.0437853
45.0717	0.034256		45.0717	-0.0467784
45.2378	0.031662		45.2378	-0.0486753
45.4034	0.029145		45.4034	-0.0505774
45.5698	0.027848		45.5698	-0.0511781
45.7361	0.02472		45.7361	-0.0535824
45.9025	0.02327		45.9025	-0.0542882
46.0691	0.020371		46.0691	-0.0564963
46.2356	0.018311		46.2356	-0.0579068
46.4021	0.017319		46.4021	-0.0582201
46.5684	0.015869		46.5684	-0.0589362
46.7351	0.01503		46.7351	-0.0591535
46.9018	0.014496		46.9018	-0.0589735
47.0683	0.014496		47.0683	-0.0582962
47.2351	0.015869		47.2351	-0.0562204
47.4018	0.01503		47.4018	-0.056447
47.5684	0.015869		47.5684	-0.0548766
47.7346	0.01709		47.7346	-0.0530104
47.9008	0.018769		47.9008	-0.0506461
48.0668	0.019303		48.0668	-0.0494854
48.2323	0.019531		48.2323	-0.0486285
48.3982	0.019455		48.3982	-0.0479723
48.5644	0.019837		48.5644	-0.0470175
48.7304	0.019379		48.7304	-0.0467652
48.8963	0.019455		48.8963	-0.046016
49.0621	0.017777		49.0621	-0.047069
49.228	0.016556		49.228	-0.0476242
49.3939	0.016556		49.3939	-0.0469813
49.5597	0.015869		49.5597	-0.0470411
49.7261	0.015869		49.7261	-0.0464004
49.8925	0.016403		49.8925	-0.0452621
50.0591	0.016709		50.0591	-0.0443254
50.2256	0.01709		50.2256	-0.0432908
50.3921	0.018387		50.3921	-0.0413583
50.5587	0.019608		50.5587	-0.0395279
50.7253	0.020676		50.7253	-0.0377993
50.8917	0.021668		50.8917	-0.0361735
51.0581	0.022507		51.0581	-0.0347496
51.2245	0.022354		51.2245	-0.0342279
51.3911	0.022888		51.3911	-0.0331077
51.5576	0.022965		51.5576	-0.0323895
51.7238	0.022736		51.7238	-0.0320745
51.8901	0.023804		51.8901	-0.0303614
52.0558	0.023728		52.0558	-0.0298519
52.2218	0.024796		52.2218	-0.0281439
52.3878	0.02388		52.3878	-0.0284372
52.5541	0.023041		52.5541	-0.0287318
52.7195	0.02121		52.7195	-0.0299312
52.8849	0.020294		52.8849	-0.0302327
53.051	0.019379		53.051	-0.0305337
53.2167	0.017472		53.2167	-0.0318378
53.3825	0.016556		53.3825	-0.0321433
53.5487	0.014725		53.5487	-0.0334492
53.7144	0.012436		53.7144	-0.0351589
53.8805	0.010224		53.8805	-0.0367693
54.0461	0.0086976		54.0461	-0.0376829
54.2123	0.008011		54.2123	-0.0377861
54.3783	0.0060273		54.3783	-0.0391819
54.5444	0.0045777		54.5444	-0.0400492
54.7105	0.0048066		54.7105	-0.0392381
54.8769	0.0062562		54.8769	-0.0372079
55.0433	0.0074006		55.0433	-0.0354894
55.2093	0.008545		55.2093	-0.033764
55.3754	0.0099183		55.3754	-0.0318201
55.5417	0.011292		55.5417	-0.0298671
55.7074	0.011597		55.7074	-0.028998
55.8734	0.014343		55.8734	-0.0257295
56.0394	0.014801		56.0394	-0.0246626
56.2056	0.015412		56.2056	-0.0234967
56.3717	0.017166		56.3717	-0.0211329
56.5378	0.018692		56.5378	-0.0190706
56.7036	0.018769		56.7036	-0.0184111
56.8695	0.019531		56.8695	-0.0171529
57.0355	0.01976		57.0355	-0.0162959
57.2015	0.020447		57.2015	-0.0151406
57.3674	0.020218		57.3674	-0.0147872
57.5337	0.020371		57.5337	-0.0140343
57.6994	0.023194		57.6994	-0.0106848
57.8654	0.024643		57.8654	-0.00873592
58.0311	0.027924		58.0311	-0.00488958
58.1968	0.03151		58.1968	-0.000744811
58.3625	0.03685		58.3625	0.00519868
58.5285	0.042725		58.5285	0.0115414
58.6942	0.049973		58.6942	0.0193813
58.8602	0.057603		58.8602	0.0275212
59.0258	0.063706		59.0258	0.034158
59.1913	0.069733		59.1913	0.0406929
59.3567	0.075379		59.3567	0.046926
59.5218	0.081025		59.5218	0.0530569
59.6868	0.08545		59.6868	0.0580859
59.8522	0.08957		59.8522	0.0627143
60.017	0.092698		60.017	0.0663399
60.1819	0.094758		60.1819	0.0689642
60.3469	0.095216		60.3469	0.0698874
60.5113	0.094148		60.5113	0.0693072
60.6752	0.091096		60.6752	0.0668238
60.8387	0.086137		60.8387	0.0623381
61.0013	0.079423		61.0013	0.0561481
61.1633	0.069276		61.1633	0.0465549
61.3246	0.055161		61.3246	0.0329582
61.4851	0.035477		61.4851	0.0137575
61.6449	0.0088502		61.6449	-0.0123964
61.8037	-0.02594		61.8037	-0.0466549
61.9615	-0.073319		61.9615	-0.0935678
62.1184	-0.13085		62.1184	-0.150634
62.2746	-0.19875		62.2746	-0.218055
62.4301	-0.27428		62.4301	-0.293108
62.5855	-0.35561		62.5855	-0.373963
62.7402	-0.44213		62.7402	-0.460011
62.8955	-0.5272		62.8955	-0.544609
63.0511	-0.60761		63.0511	-0.624547
63.2071	-0.68185		63.2071	-0.698315
63.3641	-0.74975		63.3641	-0.765741
63.5214	-0.81147		63.5214	-0.826987
63.6797	-0.86854		63.6797	-0.883581
63.839	-0.92004		63.839	-0.934604
63.9989	-0.96742		63.9989	-0.981506
64.1599	-1.00999		64.1599	-1.0236
64.3221	-1.04753		64.3221	-1.06065
64.4846	-1.08232		64.4846	-1.09496
64.648	-1.1165		64.648	-1.12866
64.8124	-1.14709		64.8124	-1.15876
64.9771	-1.17608		64.9771	-1.18727
65.1424	-1.20431		65.1424	-1.21501
65.3082	-1.23239		65.3082	-1.24261
65.4743	-1.25932		65.4743	-1.26905
65.6408	-1.2832		65.6408	-1.29245
65.8074	-1.3051		65.8074	-1.31386
65.9745	-1.32249		65.9745	-1.33077
66.142	-1.336		66.142	-1.34379
66.3097	-1.35286		66.3097	-1.36017
66.4775	-1.36941		66.4775	-1.37624
66.6454	-1.38513		66.6454	-1.39147
66.8135	-1.3994		66.8135	-1.40526
66.9818	-1.41168		66.9818	-1.41706
67.1497	-1.42129		67.1497	-1.42619
67.3179	-1.43014		67.3179	-1.43457
67.4861	-1.43823		67.4861	-1.44218
67.6542	-1.44464		67.6542	-1.44811
67.8225	-1.45067		67.8225	-1.45367
67.9907	-1.45715		67.9907	-1.45968
68.1585	-1.46333		68.1585	-1.46538
68.3263	-1.46966		68.3263	-1.47124
68.4942	-1.47691		68.4942	-1.47803
68.6619	-1.48309		68.6619	-1.48374
68.8294	-1.49042		68.8294	-1.4906
68.9971	-1.49614		68.9971	-1.49586
69.164	-1.50293		69.164	-1.50219
69.3309	-1.5101		69.3309	-1.5089
69.4976	-1.51697		69.4976	-1.51531
69.6644	-1.52437		69.6644	-1.52225
69.8311	-1.53146		69.8311	-1.52888
69.9978	-1.53825		69.9978	-1.53522
70.1646	-1.54558		70.1646	-1.54209
70.3311	-1.55244		70.3311	-1.5485
70.4979	-1.55977		70.4979	-1.55538
70.6646	-1.56686		70.6646	-1.56201
70.8309	-1.57464		70.8309	-1.56935
70.9974	-1.58159		70.9974	-1.57585
71.1638	-1.59059		71.1638	-1.5844
71.3304	-1.60097		71.3304	-1.59433
71.4972	-1.61035		71.4972	-1.60327
71.6641	-1.62134		71.6641	-1.61381
71.8308	-1.63042		71.8308	-1.62245
71.9975	-1.64033		71.9975	-1.63191
72.164	-1.64987		72.164	-1.64101
72.3302	-1.65826		72.3302	-1.64896
72.4967	-1.66605		72.4967	-1.65631
72.6633	-1.67215		72.6633	-1.66198
72.8297	-1.67856		72.8297	-1.66795
72.9963	-1.68428		72.9963	-1.67323
73.163	-1.68954		73.163	-1.67806
73.3292	-1.69504		73.3292	-1.68312
73.4956	-1.70091		73.4956	-1.68856
73.6621	-1.70686		73.6621	-1.69408
73.8285	-1.7132		73.8285	-1.69999
73.9948	-1.71861		73.9948	-1.70497
74.1614	-1.72365		74.1614	-1.70958
74.3279	-1.73097		74.3279	-1.71647
74.4946	-1.73631		74.4946	-1.72138
74.6615	-1.74211		74.6615	-1.72675
74.8282	-1.74806		74.8282	-1.73228
74.9947	-1.75272		74.9947	-1.73651
75.1613	-1.75691		75.1613	-1.74028
75.3281	-1.76096		75.3281	-1.7439
75.4948	-1.76508		75.4948	-1.7476
75.6618	-1.76912		75.6618	-1.75122
75.8285	-1.77385		75.8285	-1.75553
75.9952	-1.77927		75.9952	-1.76053
76.1618	-1.78369		76.1618	-1.76453
76.3281	-1.78918		76.3281	-1.7696
76.4947	-1.79452		76.4947	-1.77453
76.6612	-1.79819		76.6612	-1.77778
76.8275	-1.80322		76.8275	-1.7824
76.9936	-1.80856		76.9936	-1.78732
77.1604	-1.81299		77.1604	-1.79134
77.326	-1.81848		77.326	-1.79642
77.4932	-1.82291		77.4932	-1.80044
77.6596	-1.82802		77.6596	-1.80514
77.826	-1.8313		77.826	-1.80801
77.9928	-1.83473		77.9928	-1.81103
78.1597	-1.8371		78.1597	-1.81299
78.325	-1.83977		78.325	-1.81526
78.429	-1.84206		78.429	-1.8173
78.6343	-1.84702		78.6343	-1.82176
78.8948	-1.83557		78.8948	-1.80967
78.9833	-1.75279		78.9833	-1.72668
79.1934	-1.58235		79.1934	-1.55573
79.2391	-1.36193		79.2391	-1.3352
79.4285	-1.13008		79.4285	-1.1029
79.5825	-0.91393		79.5825	-0.886376
79.8031	-0.73243		79.8031	-0.704347
79.9944	-0.58815		79.9944	-0.559609
80.1587	-0.47547		80.1587	-0.446537
80.3007	-0.38704		80.3007	-0.357769
80.4257	-0.31571		80.4257	-0.286142
80.638	-0.26024		80.638	-0.230168
80.8423	-0.21874		80.8423	-0.188185
80.9423	-0.18631		80.9423	-0.155519
81.3404	-0.15701		81.1361	-0.0960916
81.1361	-0.12734		81.3293	-0.0633972
81.3293	-0.095063		81.3404	-0.125281
81.5189	-0.060196		81.5189	-0.0280522
81.8068	-0.022965		81.8068	0.00982148

## Sheet: gelator raw xrd
carnauba			ozokerite			glyceryl monoestearate			estearic acid			candelilla			beewax								Grado cristalinidad
5.06816	1062		5.06816	150		5.06816	0		5.06816	0		5.06816	0		5.06816	0							Carnauba	70.619
5.12068	860		5.12068	159		5.12068	0		5.12068	34.676		5.12068	0		5.12068	0							ozoquerita	67.6532
5.1732	949		5.1732	0		5.1732	0		5.1732	0		5.1732	0		5.1732	45.5912							monoest	45.49
5.22572	1107		5.22572	343.121		5.22572	0		5.22572	0		5.22572	0		5.22572	0							A. estear	79.3
5.27825	916		5.27825	82.9044		5.27825	0		5.27825	0		5.27825	0		5.27825	0							Candelilla	67.1
5.33077	899		5.33077	0		5.33077	0		5.33077	0		5.33077	0		5.33077	0							abejas	53.7
5.38329	802		5.38329	0		5.38329	135.609		5.38329	0		5.38329	0		5.38329	167.045
5.43581	957		5.43581	0		5.43581	402.404		5.43581	0		5.43581	0		5.43581	71.7525
5.48833	680		5.48833	0		5.48833	631.94		5.48833	0		5.48833	0		5.48833	0
5.54085	785		5.54085	17.2407		5.54085	1140.22		5.54085	0		5.54085	0		5.54085	0
5.59337	724		5.59337	0		5.59337	1341.24		5.59337	0		5.59337	0		5.59337	113.504
5.64589	896		5.64589	119.263		5.64589	993.015		5.64589	0		5.64589	0		5.64589	152.965
5.69841	733		5.69841	62.7018		5.69841	369.536		5.69841	0		5.69841	0		5.69841	45.3649
5.75094	793		5.75094	112.615		5.75094	0		5.75094	0		5.75094	0		5.75094	6.70385
5.80346	542		5.80346	137.328		5.80346	0		5.80346	0		5.80346	0		5.80346	142.982
5.85598	642		5.85598	45.0562		5.85598	0		5.85598	0		5.85598	0		5.85598	211.2
5.9085	521		5.9085	0		5.9085	0		5.9085	0		5.9085	0		5.9085	200.358
5.96102	690		5.96102	29.9512		5.96102	0		5.96102	125.025		5.96102	0		5.96102	144.455
6.01354	551		6.01354	2.694		6.01354	0		6.01354	189.224		6.01354	0		6.01354	271.493
6.06606	592		6.06606	62.9942		6.06606	0		6.06606	508.343		6.06606	92.8536		6.06606	174.471
6.11858	598		6.11858	94.7573		6.11858	0		6.11858	740.384		6.11858	0		6.11858	117.39
6.1711	611		6.1711	105.536		6.1711	0		6.1711	1170.35		6.1711	144.834		6.1711	115.249
6.22363	382		6.22363	109.33		6.22363	23.499		6.22363	1511.23		6.22363	330.049		6.22363	184.05
6.27615	369		6.27615	94.1358		6.27615	49.4189		6.27615	2162.05		6.27615	451.412		6.27615	0
6.32867	336		6.32867	67.9535		6.32867	75.1155		6.32867	2960.79		6.32867	530.924		6.32867	304.475
6.38119	426		6.38119	99.7808		6.38119	0		6.38119	3902.45		6.38119	762.584		6.38119	141.099
6.43371	339		6.43371	148.616		6.43371	0		6.43371	4750.05		6.43371	480.392		6.43371	270.666
6.48623	352		6.48623	73.4577		6.48623	0		6.48623	6009.57		6.48623	413.348		6.48623	116.175
6.53875	365		6.53875	76.3034		6.53875	0		6.53875	7747.03		6.53875	251.45		6.53875	21.6254
6.59127	388		6.59127	84.1514		6.59127	0.318847		6.59127	9801.42		6.59127	77.6985		6.59127	82.0187
6.64379	303		6.64379	253		6.64379	0		6.64379	12121.7		6.64379	28.0935		6.64379	305.355
6.69632	242		6.69632	0		6.69632	106.908		6.69632	15427		6.69632	211.634		6.69632	163.633
6.74884	276		6.74884	26.6874		6.74884	72.8901		6.74884	19607.2		6.74884	0		6.74884	181.855
6.80136	320		6.80136	208.522		6.80136	0		6.80136	24310.3		6.80136	0		6.80136	107.02
6.85388	162		6.85388	136.348		6.85388	204.241		6.85388	30464.4		6.85388	0		6.85388	0
6.9064	190		6.9064	0		6.9064	116.613		6.9064	39265.4		6.9064	0		6.9064	143.181
6.95892	185		6.95892	0		6.95892	111.786		6.95892	50792.3		6.95892	0		6.95892	105.177
7.01144	0		7.01144	134.635		7.01144	229.76		7.01144	60591.2		7.01144	0		7.01144	135.117
7.06396	4.54756		7.06396	0		7.06396	150.539		7.06396	44579.1		7.06396	0		7.06396	185.001
7.11648	157.193		7.11648	0		7.11648	315.124		7.11648	11604.8		7.11648	27.1625		7.11648	112.83
7.16901	121.849		7.16901	74.0257		7.16901	276.516		7.16901	3566.53		7.16901	0		7.16901	101.603
7.22153	0		7.22153	31.4411		7.22153	462.718		7.22153	1928.19		7.22153	0		7.22153	151.321
7.27405	0		7.27405	17.8267		7.27405	471.732		7.27405	1288.78		7.27405	0		7.27405	35.9842
7.32657	75.8834		7.32657	0		7.32657	463.558		7.32657	804.329		7.32657	0		7.32657	22.5925
7.37909	193.587		7.37909	2.49329		7.37909	622.199		7.37909	616.82		7.37909	38.7548		7.37909	245.146
7.43161	24.3053		7.43161	94.7663		7.43161	709.656		7.43161	235.257		7.43161	55.2959		7.43161	88.6454
7.48413	134.039		7.48413	143.994		7.48413	662.932		7.48413	0		7.48413	0		7.48413	90.0904
7.53665	259.79		7.53665	0		7.53665	443.028		7.53665	0		7.53665	144.797		7.53665	272.481
7.58917	0		7.58917	0		7.58917	570.945		7.58917	0		7.58917	2.7572		7.58917	120.818
7.6417	174.347		7.6417	0		7.6417	450.686		7.6417	0		7.6417	269.856		7.6417	108.102
7.69422	115.157		7.69422	56.0764		7.69422	465.252		7.69422	0		7.69422	151.093		7.69422	40.3318
7.74674	136.99		7.74674	37.7229		7.74674	406.644		7.74674	0		7.74674	166.468		7.74674	0
7.79926	0		7.79926	0		7.79926	475.864		7.79926	0		7.79926	296.98		7.79926	149.632
7.85178	142.732		7.85178	4.81762		7.85178	527.914		7.85178	0		7.85178	134.63		7.85178	159.703
7.9043	123.645		7.9043	0		7.9043	402.796		7.9043	0		7.9043	197.417		7.9043	0
7.95682	37.5893		7.95682	0		7.95682	490.51		7.95682	0		7.95682	181.34		7.95682	100.686
8.00934	92.8753		8.00934	94.8883		8.00934	659.059		8.00934	0		8.00934	267.399		8.00934	0
8.06186	59.8807		8.06186	83.0721		8.06186	566.444		8.06186	0		8.06186	416.594		8.06186	134.46
8.11439	128.845		8.11439	79.1608		8.11439	481.667		8.11439	0		8.11439	485.924		8.11439	239.269
8.16691	33.8581		8.16691	7.14901		8.16691	539.729		8.16691	0		8.16691	345.389		8.16691	52.0256
8.21943	116.624		8.21943	22.0317		8.21943	712.631		8.21943	0		8.21943	662.988		8.21943	121.731
8.27195	166.733		8.27195	47.8038		8.27195	758.376		8.27195	0		8.27195	700.722		8.27195	32.3849
8.32447	158.885		8.32447	43.4606		8.32447	632.964		8.32447	0		8.32447	572.589		8.32447	170.987
8.37699	346.081		8.37699	0		8.37699	910.397		8.37699	0		8.37699	972.589		8.37699	48.539
8.42951	64.3235		8.42951	210.41		8.42951	862.677		8.42951	0		8.42951	904.723		8.42951	3.03966
8.48203	134.614		8.48203	0		8.48203	876.804		8.48203	0		8.48203	935.989		8.48203	83.4896
8.53455	259.955		8.53455	0		8.53455	775.781		8.53455	0		8.53455	967.387		8.53455	28.8889
8.58708	242.348		8.58708	117.867		8.58708	803.609		8.58708	0		8.58708	882.917		8.58708	196.238
8.6396	238.794		8.6396	0		8.6396	994.289		8.6396	0		8.6396	965.579		8.6396	78.5366
8.69212	108.296		8.69212	0		8.69212	970.822		8.69212	0		8.69212	893.371		8.69212	238.785
8.74464	131.854		8.74464	0		8.74464	998.21		8.74464	0		8.74464	726.294		8.74464	125.984
8.79716	203.47		8.79716	66.8014		8.79716	892.455		8.79716	0		8.79716	677.347		8.79716	68.1333
8.84968	0		8.84968	256.172		8.84968	1016.56		8.84968	0		8.84968	465.53		8.84968	224.233
8.9022	52.8846		8.9022	121.436		8.9022	944.518		8.9022	0		8.9022	576.843		8.9022	295.283
8.95472	93.9414		8.95472	114.599		8.95472	1084.34		8.95472	0		8.95472	609.284		8.95472	165.284
9.00725	103.555		9.00725	32.6642		9.00725	1181.02		9.00725	0		9.00725	494.854		9.00725	186.237
9.05977	265.186		9.05977	0		9.05977	1230.57		9.05977	0		9.05977	690.553		9.05977	291.14
9.11229	241.832		9.11229	148.524		9.11229	1135.98		9.11229	0		9.11229	566.379		9.11229	279.995
9.16481	274.487		9.16481	0		9.16481	1217.25		9.16481	0		9.16481	572.333		9.16481	275.801
9.21733	399.144		9.21733	181.06		9.21733	1182.39		9.21733	0		9.21733	698.414		9.21733	20.5587
9.26985	387.798		9.26985	0		9.26985	1130.4		9.26985	0		9.26985	809.621		9.26985	73.2685
9.32237	236.439		9.32237	150.309		9.32237	1360.28		9.32237	0		9.32237	772.955		9.32237	119.93
9.37489	0		9.37489	46.8329		9.37489	1225.03		9.37489	0		9.37489	688.415		9.37489	232.544
9.42741	370.992		9.42741	131.289		9.42741	1446.65		9.42741	0		9.42741	792		9.42741	98.1107
9.47994	370.396		9.47994	194.676		9.47994	1287.15		9.47994	0		9.47994	581.711		9.47994	396.63
9.53246	181.733		9.53246	81.304		9.53246	1504.51		9.53246	0		9.53246	754.546		9.53246	244.101
9.58498	119.989		9.58498	0		9.58498	1326.76		9.58498	0		9.58498	639.506		9.58498	128.526
9.6375	380.152		9.6375	113.819		9.6375	1436.88		9.6375	0		9.6375	901.589		9.6375	179.903
9.69002	224.207		9.69002	0		9.69002	1248.87		9.69002	0		9.69002	865.796		9.69002	184.234
9.74254	385.139		9.74254	184.3		9.74254	1433.75		9.74254	0		9.74254	1072.13		9.74254	284.518
9.79506	246.935		9.79506	20.3571		9.79506	1340.5		9.79506	0		9.79506	862.58		9.79506	193.755
9.84758	156.581		9.84758	0		9.84758	1473.14		9.84758	0		9.84758	956.155		9.84758	184.947
9.9001	286.066		9.9001	113.011		9.9001	1658.65		9.9001	0		9.9001	1013.85		9.9001	64.0916
9.95263	171.382		9.95263	60.5709		9.95263	1538.05		9.95263	0		9.95263	760.672		9.95263	129.191
10.0051	372.524		10.0051	0		10.0051	1535.34		10.0051	0		10.0051	977.613		10.0051	207.244
10.0577	312.492		10.0577	33.0696		10.0577	1601.51		10.0577	0		10.0577	926.674		10.0577	168.251
10.1102	362.292		10.1102	63.9774		10.1102	1606.57		10.1102	0		10.1102	1220.86		10.1102	125.214
10.1627	189.937		10.1627	0		10.1627	1587.51		10.1627	0		10.1627	1088.16		10.1627	230.13
10.2152	194.447		10.2152	59.0399		10.2152	1512.34		10.2152	0		10.2152	1369.58		10.2152	287.002
10.2678	332.848		10.2678	0		10.2678	1583.06		10.2678	0		10.2678	1276.12		10.2678	274.828
10.3203	345.173		10.3203	51.352		10.3203	1330.67		10.3203	0		10.3203	1398.78		10.3203	191.61
10.3728	404.456		10.3728	0		10.3728	1737.18		10.3728	0		10.3728	1481.56		10.3728	185.347
10.4253	339.735		10.4253	61.8325		10.4253	1479.57		10.4253	0		10.4253	1295.45		10.4253	206.039
10.4778	374.045		10.4778	9.11473		10.4778	1498.86		10.4778	0		10.4778	1647.47		10.4778	344.687
10.5304	364.639		10.5304	0		10.5304	1415.05		10.5304	0		10.5304	1605.6		10.5304	210.29
10.5829	342.966		10.5829	94.7288		10.5829	1480.13		10.5829	0		10.5829	1605.85		10.5829	169.85
10.6354	256.802		10.6354	33.0492		10.6354	1454.1		10.6354	0		10.6354	1670.21		10.6354	332.365
10.6879	254.992		10.6879	0		10.6879	1433.98		10.6879	0		10.6879	1819.69		10.6879	317.837
10.7404	384.433		10.7404	0		10.7404	1445.75		10.7404	0		10.7404	1936.29		10.7404	190.265
10.793	257.051		10.793	0		10.793	1387.42		10.793	0		10.793	1877		10.793	358.65
10.8455	406.798		10.8455	44.3183		10.8455	1389.99		10.8455	0		10.8455	1855.83		10.8455	266.991
10.898	374.639		10.898	19.6166		10.898	1531.47		10.898	0		10.898	1870.77		10.898	337.29
10.9505	354.551		10.9505	0		10.9505	1469.84		10.9505	0		10.9505	1763.83		10.9505	384.545
11.003	605.516		11.003	7.1752		11.003	1518.12		11.003	0		11.003	2069		11.003	278.757
11.0556	545.524		11.0556	58.4328		11.0556	1612.3		11.0556	0		11.0556	1864.28		11.0556	290.926
11.1081	363.568		11.1081	47.6747		11.1081	1422.39		11.1081	112.749		11.1081	1901.68		11.1081	332.053
11.1606	569.642		11.1606	30.9005		11.1606	1642.38		11.1606	373.696		11.1606	1833.19		11.1606	246.138
11.2131	509.743		11.2131	0		11.2131	1317.28		11.2131	602.619		11.2131	2072.81		11.2131	129.18
11.2657	291.871		11.2657	141.303		11.2657	1531.09		11.2657	992.52		11.2657	2245.54		11.2657	264.18
11.3182	374.024		11.3182	5.47926		11.3182	1417.8		11.3182	1374.4		11.3182	2217.39		11.3182	281.138
11.3707	361.202		11.3707	0		11.3707	1355.43		11.3707	1917.25		11.3707	2236.35		11.3707	322.054
11.4232	364.406		11.4232	65.4491		11.4232	1370.96		11.4232	2842.08		11.4232	2284.41		11.4232	252.929
11.4757	367.636		11.4757	134.244		11.4757	1456.41		11.4757	4050.9		11.4757	2421.59		11.4757	311.762
11.5283	365.893		11.5283	74.0114		11.5283	1395.77		11.5283	5546.68		11.5283	2128.88		11.5283	240.553
11.5808	153.178		11.5808	0		11.5808	1290.04		11.5808	6873.45		11.5808	2258.27		11.5808	168.304
11.6333	418.49		11.6333	119.469		11.6333	1207.22		11.6333	7576.2		11.6333	2436.78		11.6333	307.013
11.6858	189.832		11.6858	83.1621		11.6858	1127.32		11.6858	6448.92		11.6858	2555.39		11.6858	287.681
11.7383	148.203		11.7383	19.833		11.7383	1352.33		11.7383	3099.62		11.7383	2476.12		11.7383	220.309
11.7909	284.603		11.7909	104.483		11.7909	1241.26		11.7909	401.304		11.7909	2484.95		11.7909	313.895
11.8434	309.033		11.8434	249.115		11.8434	1209.1		11.8434	0		11.8434	2436.89		11.8434	140.442
11.8959	254.492		11.8959	137.729		11.8959	1041.87		11.8959	0		11.8959	2569.93		11.8959	234.947
11.9484	247.981		11.9484	154.327		11.9484	1157.55		11.9484	0		11.9484	2813.08		11.9484	239.413
12.0009	422.499		12.0009	73.9111		12.0009	1027.15		12.0009	0		12.0009	3098.34		12.0009	178.838
12.0535	249.045		12.0535	133.483		12.0535	1115.67		12.0535	0		12.0535	2768.71		12.0535	107.224
12.106	156.619		12.106	338.044		12.106	946.107		12.106	0		12.106	2878.18		12.106	157.569
12.1585	249.221		12.1585	241.595		12.1585	920.467		12.1585	0		12.1585	2958.75		12.1585	101.875
12.211	191.849		12.211	247.139		12.211	1107.75		12.211	0		12.211	2923.44		12.211	182.141
12.2636	395.503		12.2636	76.6772		12.2636	1032.96		12.2636	0		12.2636	2963.22		12.2636	201.368
12.3161	285.181		12.3161	126.211		12.3161	874.084		12.3161	0		12.3161	2996.11		12.3161	198.556
12.3686	74.8829		12.3686	51.7416		12.3686	860.137		12.3686	0		12.3686	3379.1		12.3686	147.704
12.4211	301.608		12.4211	127.271		12.4211	757.114		12.4211	0		12.4211	3229.2		12.4211	285.814
12.4736	301.354		12.4736	0		12.4736	756.017		12.4736	0		12.4736	3175.4		12.4736	93.8845
12.5262	184.12		12.5262	66.5033		12.5262	661.847		12.5262	0		12.5262	3301.7		12.5262	224.916
12.5787	31.9063		12.5787	125.589		12.5787	831.603		12.5787	0		12.5787	3628.1		12.5787	4.90965
12.6312	123.171		12.6312	19.6698		12.6312	765.286		12.6312	0		12.6312	3544.61		12.6312	105.864
12.6837	168.236		12.6837	0		12.6837	786.898		12.6837	0		12.6837	3744.22		12.6837	191.781
12.7362	52.3266		12.7362	139.269		12.7362	603.439		12.7362	0		12.7362	3736.93		12.7362	26.6592
12.7888	154.256		12.7888	22.062		12.7888	556.909		12.7888	0		12.7888	3827.73		12.7888	36.4994
12.8413	316.452		12.8413	92.8521		12.8413	555.31		12.8413	0		12.8413	3837.64		12.8413	106.302
12.8938	0		12.8938	0		12.8938	539.641		12.8938	0		12.8938	4023.65		12.8938	0
12.9463	28.2785		12.9463	2.57941		12.9463	600.904		12.9463	0		12.9463	4391.76		12.9463	24.7929
12.9989	123.572		12.9989	90.9181		12.9989	654.099		12.9989	0		12.9989	4208.97		12.9989	0
13.0514	0		13.0514	105.252		13.0514	516.227		13.0514	0		13.0514	4135.27		13.0514	0
13.1039	37.3441		13.1039	0		13.1039	449.288		13.1039	0		13.1039	4214.68		13.1039	0
13.1564	0		13.1564	3.02794		13.1564	372.283		13.1564	0		13.1564	4497.18		13.1564	0
13.2089	0		13.2089	19.3784		13.2089	450.213		13.2089	0		13.2089	4532.78		13.2089	0
13.2615	5.82477		13.2615	36.4972		13.2615	322.078		13.2615	0		13.2615	4626.48		13.2615	0
13.314	108.695		13.314	28.6077		13.314	261.879		13.314	0		13.314	4788.27		13.314	0
13.3665	32.1887		13.3665	96.0979		13.3665	327.617		13.3665	0		13.3665	4902.16		13.3665	68.2671
13.419	0		13.419	79.3464		13.419	241.291		13.419	0		13.419	5025.14		13.419	0
13.4715	0		13.4715	54.7525		13.4715	144.904		13.4715	0		13.4715	5031.22		13.4715	0
13.5241	52.905		13.5241	15.298		13.5241	124.454		13.5241	0		13.5241	5296.4		13.5241	0
13.5766	0		13.5766	35.6126		13.5766	195.943		13.5766	0		13.5766	5209.67		13.5766	0
13.6291	0		13.6291	0		13.6291	213.372		13.6291	0		13.6291	5357.04		13.6291	0
13.6816	14.3744		13.6816	38.6839		13.6816	124.741		13.6816	0		13.6816	5563.5		13.6816	0
13.7341	0		13.7341	22.2284		13.7341	10.0498		13.7341	0		13.7341	5460.05		13.7341	0
13.7867	96.3528		13.7867	0		13.7867	20.3		13.7867	0		13.7867	5534.69		13.7867	0
13.8392	0		13.8392	23.9337		13.8392	0		13.8392	0		13.8392	5459.43		13.8392	0
13.8917	0		13.8917	0		13.8917	23.6257		13.8917	0		13.8917	5736.26		13.8917	0
13.9442	42.6055		13.9442	0		13.9442	0		13.9442	0		13.9442	5779.19		13.9442	0
13.9968	0		13.9968	3.28069		13.9968	0		13.9968	0		13.9968	5759.2		13.9968	0
14.0493	6.75821		14.0493	39.578		14.0493	0		14.0493	0		14.0493	5984.31		14.0493	42.5845
14.1018	70.6702		14.1018	0		14.1018	0		14.1018	0		14.1018	5947.5		14.1018	0
14.1543	0		14.1543	0		14.1543	0		14.1543	0		14.1543	5926.79		14.1543	24.4112
14.2068	31.8259		14.2068	49.5533		14.2068	0		14.2068	0		14.2068	5902.17		14.2068	0
14.2594	0		14.2594	8.37727		14.2594	0		14.2594	0		14.2594	5922.64		14.2594	0
14.3119	34.191		14.3119	27.1899		14.3119	0		14.3119	0		14.3119	6018.19		14.3119	0
14.3644	67.47		14.3644	0		14.3644	0		14.3644	0		14.3644	6139.84		14.3644	0
14.4169	0		14.4169	14.0804		14.4169	0		14.4169	0		14.4169	5888.57		14.4169	33.374
14.4694	0		14.4694	0		14.4694	0		14.4694	0		14.4694	6070.39		14.4694	0
14.522	105.922		14.522	115.203		14.522	0		14.522	0		14.522	6221.3		14.522	6.72015
14.5745	0		14.5745	27.5101		14.5745	0		14.5745	0		14.5745	5937.3		14.5745	83.3425
14.627	0		14.627	134.823		14.627	0		14.627	0		14.627	5915.38		14.627	0
14.6795	0		14.6795	33.5685		14.6795	0		14.6795	0		14.6795	6011.55		14.6795	0
14.732	87.7615		14.732	0		14.732	0		14.732	0		14.732	6210.81		14.732	58.0079
14.7846	40.542		14.7846	0		14.7846	0		14.7846	0		14.7846	5836.15		14.7846	5.49623
14.8371	0		14.8371	63.4877		14.8371	0		14.8371	0		14.8371	5616.58		14.8371	113.951
14.8896	0		14.8896	0		14.8896	0		14.8896	0		14.8896	5721.09		14.8896	0
14.9421	33.1938		14.9421	35.5418		14.9421	0		14.9421	0		14.9421	5744.69		14.9421	57.7625
14.9947	22.0702		14.9947	0		14.9947	0		14.9947	0		14.9947	5588.37		14.9947	141.119
15.0472	6.67439		15.0472	0		15.0472	0		15.0472	0		15.0472	5566.14		15.0472	229.442
15.0997	17.3079		15.0997	29.8406		15.0997	0		15.0997	0		15.0997	5585.99		15.0997	182.733
15.1522	0		15.1522	33.9476		15.1522	0		15.1522	0		15.1522	5570.92		15.1522	244.992
15.2047	1.92906		15.2047	0		15.2047	0		15.2047	0		15.2047	5224.93		15.2047	339.218
15.2573	0.610297		15.2573	2.53697		15.2573	0		15.2573	0		15.2573	5429.03		15.2573	416.411
15.3098	41.1956		15.3098	26.3684		15.3098	0		15.3098	0		15.3098	5155.21		15.3098	186.573
15.3623	2.08126		15.3623	18.6474		15.3623	0		15.3623	0		15.3623	4977.47		15.3623	213.702
15.4148	78.0872		15.4148	55.6152		15.4148	0		15.4148	0		15.4148	5003.81		15.4148	267.8
15.4673	0		15.4673	143.566		15.4673	0		15.4673	0		15.4673	4998.23		15.4673	192.865
15.5199	31.2148		15.5199	0		15.5199	0		15.5199	0		15.5199	4962.73		15.5199	359.899
15.5724	145.958		15.5724	89.2438		15.5724	0		15.5724	0		15.5724	4762.32		15.5724	547.902
15.6249	201.472		15.6249	1.2229		15.6249	0		15.6249	0		15.6249	4786.98		15.6249	363.873
15.6774	37.9847		15.6774	113.16		15.6774	0		15.6774	0		15.6774	4772.72		15.6774	540.812
15.7299	0		15.7299	56.1236		15.7299	0		15.7299	0		15.7299	4673.54		15.7299	481.72
15.7825	102.101		15.7825	120.087		15.7825	0		15.7825	0		15.7825	4673.44		15.7825	566.597
15.835	302.626		15.835	78.0502		15.835	0		15.835	0		15.835	4508.41		15.835	457.443
15.8875	223.151		15.8875	176.013		15.8875	0		15.8875	0		15.8875	4311.46		15.8875	529.258
15.94	194.676		15.94	42.976		15.94	0		15.94	0		15.94	4263.6		15.94	700.042
15.9926	201.2		15.9926	107.939		15.9926	0		15.9926	0		15.9926	3943.8		15.9926	600.796
16.0451	208.725		16.0451	84.9007		16.0451	0		16.0451	0		16.0451	4131.09		16.0451	633.519
16.0976	280.248		16.0976	209.862		16.0976	0		16.0976	0		16.0976	3987.45		16.0976	667.211
16.1501	250.772		16.1501	155.824		16.1501	0		16.1501	0		16.1501	4033.88		16.1501	849.873
16.2026	382.295		16.2026	98.7847		16.2026	0		16.2026	0		16.2026	3674.39		16.2026	845.504
16.2552	288.817		16.2552	186.745		16.2552	0		16.2552	0		16.2552	3647.98		16.2552	866.106
16.3077	387.339		16.3077	82.7049		16.3077	0		16.3077	0		16.3077	3961.64		16.3077	902.677
16.3602	287.861		16.3602	196.664		16.3602	0		16.3602	0		16.3602	3642.37		16.3602	1033.22
16.4127	441.382		16.4127	246.623		16.4127	0		16.4127	0		16.4127	3438.18		16.4127	890.73
16.4652	561.903		16.4652	190.581		16.4652	0		16.4652	0		16.4652	3534.06		16.4652	944.211
16.5178	273.423		16.5178	105.538		16.5178	0		16.5178	0		16.5178	3350.02		16.5178	1160.66
16.5703	581.942		16.5703	340.494		16.5703	0		16.5703	0		16.5703	3273.05		16.5703	1022.09
16.6228	454.462		16.6228	197.45		16.6228	0		16.6228	0		16.6228	3264.14		16.6228	1094.48
16.6753	531.98		16.6753	189.404		16.6753	0		16.6753	0		16.6753	3398.31		16.6753	1102.84
16.7279	561.498		16.7279	264.358		16.7279	0		16.7279	0		16.7279	3237.56		16.7279	1184.18
16.7804	617.015		16.7804	273.311		16.7804	0		16.7804	0		16.7804	2951.87		16.7804	1219.48
16.8329	631.532		16.8329	249.263		16.8329	0		16.8329	0		16.8329	2955.25		16.8329	1232.76
16.8854	544.047		16.8854	250.213		16.8854	12.1365		16.8854	0		16.8854	3097.71		16.8854	1252
16.9379	566.563		16.9379	133.163		16.9379	2.69551		16.9379	0		16.9379	2785.23		16.9379	1251.22
16.9905	784.077		16.9905	142.111		16.9905	74.2213		16.9905	0		16.9905	2743.82		16.9905	1335.41
17.043	752.591		17.043	223.059		17.043	0		17.043	0		17.043	2822.49		17.043	1295.57
17.0955	715.104		17.0955	397.005		17.0955	26.1744		17.0955	0		17.0955	2960.22		17.0955	1239.7
17.148	698.616		17.148	240.95		17.148	132.602		17.148	0		17.148	2737.02		17.148	1426.81
17.2005	877.127		17.2005	277.893		17.2005	351.998		17.2005	0		17.2005	2542.88		17.2005	1329.88
17.2531	781.637		17.2531	437.835		17.2531	279.362		17.2531	0		17.2531	2750.82		17.2531	1439.93
17.3056	979.147		17.3056	259.776		17.3056	303.695		17.3056	0		17.3056	2618.82		17.3056	1589.95
17.3581	948.656		17.3581	317.716		17.3581	330.997		17.3581	0		17.3581	2588.89		17.3581	1541.94
17.4106	936.163		17.4106	377.654		17.4106	453.267		17.4106	0		17.4106	2559.02		17.4106	1453.9
17.4631	826.67		17.4631	294.59		17.4631	578.508		17.4631	0		17.4631	2474.22		17.4631	1524.84
17.5157	920.176		17.5157	316.526		17.5157	460.718		17.5157	0		17.5157	2495.49		17.5157	1720.75
17.5682	1046.68		17.5682	330.459		17.5682	528.897		17.5682	0		17.5682	2483.82		17.5682	1584.63
17.6207	907.185		17.6207	393.391		17.6207	683.048		17.6207	0		17.6207	2236.21		17.6207	1703.48
17.6732	1013.69		17.6732	376.322		17.6732	690.169		17.6732	0		17.6732	2555.67		17.6732	1704.3
17.7258	1087.19		17.7258	483.251		17.7258	637.26		17.7258	0		17.7258	2380.2		17.7258	1686.1
17.7783	1182.69		17.7783	370.179		17.7783	660.323		17.7783	0		17.7783	2267.78		17.7783	1685.87
17.8308	1300.19		17.8308	385.105		17.8308	793.357		17.8308	0		17.8308	2207.43		17.8308	1662.61
17.8833	1194.69		17.8833	379.029		17.8833	911.363		17.8833	0		17.8833	2089.15		17.8833	1806.33
17.9358	1339.19		17.9358	458.953		17.9358	946.341		17.9358	0		17.9358	2081.92		17.9358	1697.02
17.9884	1569.68		17.9884	406.874		17.9884	912.291		17.9884	0		17.9884	2034.76		17.9884	1873.68
18.0409	1389.18		18.0409	352.794		18.0409	958.213		18.0409	0		18.0409	1989.66		18.0409	1839.31
18.0934	1359.67		18.0934	402.713		18.0934	1053.11		18.0934	0		18.0934	2218.62		18.0934	1733.92
18.1459	1388.17		18.1459	433.63		18.1459	1095.98		18.1459	0		18.1459	2085.64		18.1459	1839.5
18.1984	1348.66		18.1984	500.546		18.1984	1290.82		18.1984	0		18.1984	1831.72		18.1984	1891.06
18.251	1506.15		18.251	504.46		18.251	1223.63		18.251	0		18.251	1873.87		18.251	1904.59
18.3035	1534.64		18.3035	427.373		18.3035	1495.42		18.3035	0		18.3035	1970.07		18.3035	1868.09
18.356	1464.13		18.356	436.285		18.356	1656.18		18.356	0		18.356	1844.33		18.356	1871.57
18.4085	1618.61		18.4085	460.196		18.4085	1728.92		18.4085	0		18.4085	1865.65		18.4085	2098.02
18.461	1595.1		18.461	546.106		18.461	1913.63		18.461	0		18.461	1827.03		18.461	1960.44
18.5136	1602.58		18.5136	427.014		18.5136	2321.32		18.5136	0		18.5136	1878.46		18.5136	1965.84
18.5661	1748.07		18.5661	453.922		18.5661	2556.98		18.5661	0		18.5661	1798.96		18.5661	2165.21
18.6186	1825.55		18.6186	533.828		18.6186	3273.61		18.6186	0		18.6186	1712.51		18.6186	1933.56
18.6711	1711.03		18.6711	498.734		18.6711	3873.22		18.6711	0		18.6711	1875.12		18.6711	1971.88
18.7237	1760.51		18.7237	438.639		18.7237	5005.81		18.7237	0		18.7237	1998.78		18.7237	2082.17
18.7762	1809.99		18.7762	626.543		18.7762	6817.37		18.7762	0		18.7762	2162.5		18.7762	2124.44
18.8287	1725.47		18.8287	541.447		18.8287	9302.91		18.8287	0		18.8287	1788.28		18.8287	2194.69
18.8812	1805.94		18.8812	681.351		18.8812	12628.4		18.8812	0		18.8812	2093.11		18.8812	2218.9
18.9337	1991.42		18.9337	612.254		18.9337	17249.9		18.9337	0		18.9337	2056		18.9337	2323.1
18.9863	2083.89		18.9863	678.157		18.9863	23012.4		18.9863	0		18.9863	1859.94		18.9863	2322.27
19.0388	2297.37		19.0388	671.06		19.0388	28047.8		19.0388	0		19.0388	2157.93		19.0388	2178.41
19.0913	2264.84		19.0913	553.963		19.0913	31942.3		19.0913	0		19.0913	2142.98		19.0913	2315.53
19.1438	2372.31		19.1438	661.867		19.1438	35222.7		19.1438	0		19.1438	2022.09		19.1438	2447.62
19.1963	2434.78		19.1963	641.771		19.1963	38087		19.1963	0		19.1963	2220.24		19.1963	2367.69
19.2489	2673.25		19.2489	616.675		19.2489	42331.4		19.2489	0		19.2489	2271.45		19.2489	2436.73
19.3014	2707.72		19.3014	629.581		19.3014	47450.7		19.3014	11.1412		19.3014	2229.71		19.3014	2466.75
19.3539	2825.18		19.3539	640.487		19.3539	51756		19.3539	31.9909		19.3539	2426.03		19.3539	2352.75
19.4064	2887.65		19.4064	566.394		19.4064	55068.3		19.4064	171.833		19.4064	2377.39		19.4064	2428.72
19.4589	2718.11		19.4589	555.303		19.4589	54827.6		19.4589	183.667		19.4589	2197.81		19.4589	2333.66
19.5115	2679.58		19.5115	640.213		19.5115	52560.8		19.5115	57.4937		19.5115	2300.27		19.5115	2335.58
19.564	2670.04		19.564	648.125		19.564	47585.1		19.564	0		19.564	2040.79		19.564	2336.48
19.6165	2656.51		19.6165	605.039		19.6165	40773.3		19.6165	0		19.6165	2158.36		19.6165	2379.35
19.669	2749.97		19.669	734.954		19.669	33140.4		19.669	0		19.669	2012.97		19.669	2455.2
19.7216	2743.43		19.7216	663.872		19.7216	27044.6		19.7216	0		19.7216	2072.64		19.7216	2377.03
19.7741	2984.89		19.7741	555.793		19.7741	23706.8		19.7741	0		19.7741	2175.35		19.7741	2284.83
19.8266	2863.35		19.8266	741.716		19.8266	21908.9		19.8266	0		19.8266	2149.11		19.8266	2520.6
19.8791	3086.81		19.8791	690.642		19.8791	20413		19.8791	0		19.8791	2312.92		19.8791	2554.36
19.9316	3247.27		19.9316	683.571		19.9316	18800.1		19.9316	0		19.9316	2210.78		19.9316	2333.09
19.9842	3206.73		19.9842	735.503		19.9842	16866.1		19.9842	175.596		19.9842	2322.69		19.9842	2329.79
20.0367	3468.18		20.0367	640.439		20.0367	14726.2		20.0367	295.349		20.0367	2331.64		20.0367	2498.48
20.0892	3470.64		20.0892	688.379		20.0892	13586.2		20.0892	390.094		20.0892	2451.64		20.0892	2438.14
20.1417	3698.1		20.1417	770.323		20.1417	13104.2		20.1417	679.832		20.1417	2636.68		20.1417	2386.77
20.1942	3940.55		20.1942	668.271		20.1942	13352.2		20.1942	893.563		20.1942	2647.77		20.1942	2589.39
20.2468	4101.01		20.2468	773.223		20.2468	14336.2		20.2468	1093.29		20.2468	2789.9		20.2468	2408.98
20.2993	4037.47		20.2993	599.181		20.2993	15209.1		20.2993	1027		20.2993	2960.08		20.2993	2532.54
20.3518	4704.92		20.3518	768.143		20.3518	15960.1		20.3518	1045.71		20.3518	3186.31		20.3518	2555.09
20.4043	4729.38		20.4043	735.111		20.4043	16031		20.4043	868.416		20.4043	3712.58		20.4043	2740.61
20.4569	5224.83		20.4569	823.085		20.4569	15844.9		20.4569	695.112		20.4569	4010.89		20.4569	2873.1
20.5094	5795.29		20.5094	899.065		20.5094	14165.8		20.5094	668.801		20.5094	4755.25		20.5094	3059.58
20.5619	6289.75		20.5619	926.052		20.5619	12741.6		20.5619	553.483		20.5619	5347.64		20.5619	3208.03
20.6144	7215.2		20.6144	1088.05		20.6144	11467.5		20.6144	595.158		20.6144	6605.08		20.6144	3411.46
20.6669	8036.66		20.6669	1248.05		20.6669	10811.3		20.6669	583.826		20.6669	7785.57		20.6669	3824.87
20.7195	9054.11		20.7195	1162.06		20.7195	10274.1		20.7195	610.488		20.7195	9849.09		20.7195	4229.26
20.772	10578.6		20.772	1053.08		20.772	9831.89		20.772	804.143		20.772	12634.7		20.772	4930.62
20.8245	12553		20.8245	1233.11		20.8245	9986.67		20.8245	1044.79		20.8245	16452.3		20.8245	6522.96
20.877	15589.5		20.877	1334.15		20.877	10336.4		20.877	1443.43		20.877	21169.9		20.877	9387.28
20.9295	19714.9		20.9295	1565.2		20.9295	10177.2		20.9295	2165.07		20.9295	26601.6		20.9295	14077.6
20.9821	25683.4		20.9821	1883.27		20.9821	10532.9		20.9821	3202.7		20.9821	34304.3		20.9821	20216.8
21.0346	33903.8		21.0346	2784.36		21.0346	10817.6		21.0346	4651.32		21.0346	43950.1		21.0346	26177.1
21.0871	45505.3		21.0871	4117.46		21.0871	10969.3		21.0871	6579.93		21.0871	55033.9		21.0871	33669.3
21.1396	60821.7		21.1396	6863.59		21.1396	11050		21.1396	9254.54		21.1396	68191.7		21.1396	40619.5
21.1921	80598.2		21.1921	10967.7		21.1921	11191.7		21.1921	12615.1		21.1921	83066.6		21.1921	50058.7
21.2447	104454		21.2447	16270.9		21.2447	11356.3		21.2447	16863.7		21.2447	99450.5		21.2447	59414.9
21.2972	130608		21.2972	21252.7		21.2972	11505.9		21.2972	22731.3		21.2972	118579		21.2972	69519
21.3497	155683		21.3497	23840.4		21.3497	12281.6		21.3497	29203.9		21.3497	136665		21.3497	74951.2
21.4022	173691		21.4022	21982.2		21.4022	12752.2		21.4022	34279.5		21.4022	150442		21.4022	68554.3
21.4548	172867		21.4548	15538.9		21.4548	13292.7		21.4548	32842.1		21.4548	154668		21.4548	50400.3
21.5073	149648		21.5073	8615.74		21.5073	13919.3		21.5073	24976.6		21.5073	142489		21.5073	29876.4
21.5598	108059		21.5598	4470.55		21.5598	14422.9		21.5598	14593.2		21.5598	115066		21.5598	15631.4
21.6123	68244.8		21.6123	2614.37		21.6123	14153.4		21.6123	6748.73		21.6123	80288		21.6123	8721.45
21.6648	42123.2		21.6648	1940.21		21.6648	13177.9		21.6648	3292.28		21.6648	52348.2		21.6648	5885.44
21.7174	27716.6		21.7174	1544.06		21.7174	12320.5		21.7174	2260.82		21.7174	33585.5		21.7174	4761.42
21.7699	20357.1		21.7699	1266.93		21.7699	11693		21.7699	1799.35		21.7699	22940.8		21.7699	3959.37
21.8224	16051.6		21.8224	1047.8		21.8224	11181.5		21.8224	1492.88		21.8224	16923.1		21.8224	3337.3
21.8749	13134.1		21.8749	961.688		21.8749	10989.9		21.8749	1253.4		21.8749	12842.4		21.8749	3100.21
21.9274	11157.6		21.9274	821.583		21.9274	11090.4		21.9274	1136.91		21.9274	10581.8		21.9274	3020.1
21.98	9779.11		21.98	765.487		21.98	11573.8		21.98	1171.42		21.98	9278.19		21.98	2731.97
22.0325	8797.62		22.0325	863.399		22.0325	12098.3		22.0325	1159.92		22.0325	7919.63		22.0325	2555.82
22.085	8111.13		22.085	699.318		22.085	12949.7		22.085	1194.42		22.085	6999.11		22.085	2438.65
22.1375	7536.63		22.1375	792.243		22.1375	14011.1		22.1375	1388.91		22.1375	6443.61		22.1375	2293.46
22.19	7026.13		22.19	646.173		22.19	14628.5		22.19	1567.4		22.19	6007.15		22.19	2201.25
22.2426	6856.63		22.2426	642.106		22.2426	15282.9		22.2426	1868.87		22.2426	5415.71		22.2426	2221.02
22.2951	6235.12		22.2951	623.043		22.2951	15472.2		22.2951	1973.35		22.2951	4916.31		22.2951	2085.76
22.3476	6125.61		22.3476	637.982		22.3476	14924.6		22.3476	1856.82		22.3476	4708.93		22.3476	2181.49
22.4001	5811.09		22.4001	571.923		22.4001	15066.9		22.4001	1574.28		22.4001	4381.59		22.4001	1881.2
22.4527	5769.57		22.4527	657.864		22.4527	15282.2		22.4527	1210.73		22.4527	4286.27		22.4527	1894.89
22.5052	5506.05		22.5052	517.804		22.5052	15993.6		22.5052	989.183		22.5052	4146.98		22.5052	1817.56
22.5577	5261.52		22.5577	466.744		22.5577	17304.9		22.5577	723.628		22.5577	4114.72		22.5577	1930.2
22.6102	5420.99		22.6102	458.682		22.6102	18734.2		22.6102	753.067		22.6102	3828.49		22.6102	1723.83
22.6627	5260.45		22.6627	526.617		22.6627	20139.4		22.6627	686.5		22.6627	4206.28		22.6627	1852.44
22.7153	5381.92		22.7153	479.549		22.7153	21507.7		22.7153	723.927		22.7153	4080.11		22.7153	1757.03
22.7678	5583.37		22.7678	556.477		22.7678	22716		22.7678	901.349		22.7678	4141.95		22.7678	1752.6
22.8203	5608.83		22.8203	725.401		22.8203	23137.2		22.8203	992.765		22.8203	4265.83		22.8203	1789.15
22.8728	5875.28		22.8728	634.319		22.8728	23488.4		22.8728	993.176		22.8728	4564.73		22.8728	1931.68
22.9253	6139.73		22.9253	593.233		22.9253	22975.7		22.9253	1195.58		22.9253	4877.65		22.9253	1832.19
22.9779	6306.17		22.9779	492.14		22.9779	23018.9		22.9779	1403.98		22.9779	5397.61		22.9779	1924.68
23.0304	6631.61		23.0304	651.041		23.0304	23434.1		23.0304	1550.38		23.0304	6095.58		23.0304	1933.15
23.0829	7185.06		23.0829	582.936		23.0829	23905.3		23.0829	1729.76		23.0829	7031.58		23.0829	2097.61
23.1354	8342.49		23.1354	673.823		23.1354	24697.4		23.1354	1892.15		23.1354	7889.6		23.1354	2272.04
23.1879	9282.93		23.1879	510.704		23.1879	25711.6		23.1879	2249.53		23.1879	9676.65		23.1879	3028.46
23.2405	10912.4		23.2405	569.576		23.2405	26778.7		23.2405	2773.9		23.2405	11437.7		23.2405	4038.85
23.293	13126.8		23.293	658.441		23.293	27340.9		23.293	3711.27		23.293	13760.8		23.293	5783.23
23.3455	16253.2		23.3455	920.298		23.3455	28027		23.3455	5667.63		23.3455	16515.9		23.3455	7354.59
23.398	19807.7		23.398	1059.15		23.398	28157.1		23.398	9043.98		23.398	19315.1		23.398	9368.93
23.4506	24969.1		23.4506	1573.99		23.4506	27301.3		23.4506	14164.3		23.4506	22916.2		23.4506	11718.3
23.5031	30233.5		23.5031	2573.82		23.5031	26294.4		23.5031	20788.7		23.5031	26662.4		23.5031	14058.6
23.5556	36585		23.5556	4001.64		23.5556	24458.4		23.5556	29652		23.5556	31113.6		23.5556	17091.8
23.6081	42157.4		23.6081	5844.46		23.6081	22155.5		23.6081	39337.4		23.6081	35897.8		23.6081	20376.1
23.6606	47863.8		23.6606	7849.27		23.6606	20296.6		23.6606	45578.7		23.6606	40510.1		23.6606	24633.4
23.7132	50625.3		23.7132	9813.07		23.7132	18388.7		23.7132	45814		23.7132	44291.3		23.7132	26609.6
23.7657	49897.7		23.7657	9759.86		23.7657	16729.7		23.7657	37861.3		23.7657	46907.6		23.7657	26033.8
23.8182	44561.1		23.8182	8156.64		23.8182	15251.8		23.8182	25988.6		23.8182	45913.9		23.8182	20355
23.8707	36822.6		23.8707	5318.42		23.8707	13873.8		23.8707	14668		23.8707	41620.2		23.8707	12930.2
23.9232	27221		23.9232	3159.18		23.9232	12681.8		23.9232	7112.26		23.9232	34068.5		23.9232	7232.31
23.9758	19930.4		23.9758	1829.94		23.9758	11189.8		23.9758	3770.56		23.9758	25992.9		23.9758	4123.45
24.0283	14414.9		24.0283	1159.7		24.0283	10627.8		24.0283	2220.86		24.0283	18244.3		24.0283	2851.57
24.0808	10410.3		24.0808	928.44		24.0808	9378.81		24.0808	1678.15		24.0808	12978.6		24.0808	1986.67
24.1333	8072.79		24.1333	727.177		24.1333	8730.8		24.1333	1456.43		24.1333	9443.05		24.1333	1610.76
24.1859	6459.24		24.1859	665.906		24.1859	7961.77		24.1859	1380.71		24.1859	6741.47		24.1859	1391.82
24.2384	5318.69		24.2384	496.629		24.2384	7271.74		24.2384	1264.99		24.2384	5242.9		24.2384	1342.87
24.2909	4544.15		24.2909	423.345		24.2909	6453.69		24.2909	1179.26		24.2909	4195.35		24.2909	1111.9
24.3434	4012.61		24.3434	482.055		24.3434	6356.64		24.3434	1193.52		24.3434	3516.81		24.3434	1003.92
24.3959	3480.07		24.3959	504.758		24.3959	5432.58		24.3959	1199.78		24.3959	2885.29		24.3959	1010.91
24.4485	3124.54		24.4485	547.455		24.4485	5101.51		24.4485	1220.04		24.4485	2558.78		24.4485	995.891
24.501	2809.01		24.501	654.146		24.501	4560.43		24.501	1142.29		24.501	2225.28		24.501	842.852
24.5535	2606.48		24.5535	636.831		24.5535	4283.34		24.5535	1126.53		24.5535	1908.8		24.5535	906.795
24.606	2472.96		24.606	735.511		24.606	4108.25		24.606	902.772		24.606	1730.34		24.606	790.721
24.6585	2190.44		24.6585	741.186		24.6585	3865.14		24.6585	973.008		24.6585	1573.88		24.6585	650.631
24.7111	2059.92		24.7111	710.856		24.7111	3749.03		24.7111	833.24		24.7111	1503.44		24.7111	737.522
24.7636	1963.41		24.7636	485.52		24.7636	3451.91		24.7636	880.466		24.7636	1349		24.7636	611.397
24.8161	2043.91		24.8161	406.181		24.8161	3518.78		24.8161	901.688		24.8161	1283.58		24.8161	617.255
24.8686	1729.4		24.8686	81.8365		24.8686	3361.64		24.8686	1253.9		24.8686	1180.17		24.8686	478.096
24.9211	1805.91		24.9211	174.488		24.9211	3159.5		24.9211	1592.12		24.9211	947.773		24.9211	670.92
24.9737	1483.41		24.9737	135.136		24.9737	3116.34		24.9737	2037.33		24.9737	900.384		24.9737	572.727
25.0262	1451.92		25.0262	152.78		25.0262	2969.18		25.0262	2521.53		25.0262	871.004		25.0262	517.517
25.0787	1544.44		25.0787	88.4205		25.0787	2828.01		25.0787	3007.73		25.0787	903.634		25.0787	438.29
25.1312	1233.96		25.1312	98.0577		25.1312	2833.84		25.1312	3670.92		25.1312	470.273		25.1312	345.047
25.1838	1311.48		25.1838	271.692		25.1838	2475.65		25.1838	4008.11		25.1838	629.921		25.1838	353.787
25.2363	1235.01		25.2363	205.323		25.2363	2453.46		25.2363	3362.29		25.2363	692.577		25.2363	350.51
25.2888	1215.54		25.2888	145.952		25.2888	2144.26		25.2888	2418.47		25.2888	587.24		25.2888	384.217
25.3413	1039.07		25.3413	201.578		25.3413	2150.05		25.3413	1549.65		25.3413	470.911		25.3413	489.907
25.3938	1042.61		25.3938	157.202		25.3938	2034.84		25.3938	942.822		25.3938	522.59		25.3938	291.581
25.4464	995.156		25.4464	78.8231		25.4464	2096.62		25.4464	498.988		25.4464	449.274		25.4464	349.239
25.4989	1039.7		25.4989	60.4428		25.4989	1931.39		25.4989	462.151		25.4989	402.965		25.4989	163.88
25.5514	987.255		25.5514	55.0608		25.5514	1980.15		25.5514	245.308		25.5514	294.662		25.5514	177.506
25.6039	915.81		25.6039	95.6771		25.6039	1829.91		25.6039	376.462		25.6039	391.365		25.6039	242.114
25.6564	895.37		25.6564	45.292		25.6564	1733.66		25.6564	385.611		25.6564	221.072		25.6564	207.707
25.709	822.933		25.709	92.9057		25.709	1777.4		25.709	372.755		25.709	316.784		25.709	141.284
25.7615	802.5		25.7615	0		25.7615	1743.13		25.7615	431.895		25.7615	133.501		25.7615	223.845
25.814	776.071		25.814	132.959		25.814	1689.86		25.814	473.031		25.814	206.221		25.814	118.389
25.8665	575.645		25.8665	81.452		25.8665	1583.58		25.8665	449.162		25.8665	68.9454		25.8665	120.918
25.919	724.223		25.919	85.9433		25.919	1630.3		25.919	588.29		25.919	10.6726		25.919	148.431
25.9716	751.804		25.9716	149.433		25.9716	1810.01		25.9716	600.412		25.9716	5.40247		25.9716	238.929
26.0241	495.389		26.0241	97.9219		26.0241	1620.71		26.0241	606.531		26.0241	72.1347		26.0241	205.41
26.0766	514.977		26.0766	109.41		26.0766	1575.41		26.0766	715.645		26.0766	22.869		26.0766	202.876
26.1291	562.568		26.1291	107.896		26.1291	1694.09		26.1291	537.755		26.1291	0		26.1291	271.326
26.1817	878.162		26.1817	249.383		26.1817	1577.78		26.1817	416.861		26.1817	0		26.1817	231.761
26.2342	617.759		26.2342	589.868		26.2342	1742.45		26.2342	395.962		26.2342	0		26.2342	229.18
26.2867	479.36		26.2867	938.354		26.2867	1897.12		26.2867	296.06		26.2867	9.81796		26.2867	140.583
26.3392	390.962		26.3392	1194.84		26.3392	2073.79		26.3392	247.153		26.3392	0		26.3392	197.972
26.3917	432.568		26.3917	1497.32		26.3917	1737.44		26.3917	503.242		26.3917	0		26.3917	223.344
26.4443	333.176		26.4443	1683.81		26.4443	1665.09		26.4443	465.327		26.4443	0		26.4443	155.702
26.4968	372.787		26.4968	1031.29		26.4968	1325.74		26.4968	612.408		26.4968	0		26.4968	157.044
26.5493	372.401		26.5493	617.78		26.5493	1345.38		26.5493	591.484		26.5493	0		26.5493	151.372
26.6018	376.016		26.6018	265.267		26.6018	1302.01		26.6018	880.557		26.6018	0		26.6018	65.6835
26.6543	305.634		26.6543	53.7538		26.6543	1345.64		26.6543	997.625		26.6543	0		26.6543	0
26.7069	278.254		26.7069	150.242		26.7069	1303.26		26.7069	1147.69		26.7069	0		26.7069	0
26.7594	390.876		26.7594	64.7304		26.7594	1102.87		26.7594	1279.75		26.7594	0		26.7594	11.5291
26.8119	386.5		26.8119	0		26.8119	1134.48		26.8119	1359.81		26.8119	0		26.8119	0
26.8644	283.126		26.8644	75.5634		26.8644	1068.09		26.8644	1188.86		26.8644	0		26.8644	0
26.9169	340.754		26.9169	0		26.9169	946.685		26.9169	950.906		26.9169	0		26.9169	0
26.9695	184.383		26.9695	0		26.9695	969.278		26.9695	640.95		26.9695	0		26.9695	0
27.022	142.014		27.022	37.2932		27.022	1010.86		27.022	533.991		27.022	0		27.022	0
27.0745	336.647		27.0745	169.713		27.0745	888.447		27.0745	275.027		27.0745	0		27.0745	0
27.127	179.281		27.127	46.7949		27.127	855.023		27.127	175.059		27.127	0		27.127	28.9822
27.1796	160.916		27.1796	76.1276		27.1796	838.594		27.1796	328.087		27.1796	0		27.1796	0
27.2321	187.553		27.2321	87.0671		27.2321	840.159		27.2321	338.112		27.2321	0		27.2321	0
27.2846	279.191		27.2846	120.01		27.2846	800.719		27.2846	461.133		27.2846	0		27.2846	0
27.3371	272.83		27.3371	0		27.3371	795.274		27.3371	440.149		27.3371	0		27.3371	0
27.3896	239.469		27.3896	0		27.3896	816.824		27.3896	451.162		27.3896	0		27.3896	0
27.4422	168.11		27.4422	24.9644		27.4422	704.369		27.4422	411.171		27.4422	0		27.4422	0
27.4947	70.7517		27.4947	0		27.4947	812.908		27.4947	312.176		27.4947	0		27.4947	0
27.5472	117.394		27.5472	68.6048		27.5472	630.443		27.5472	378.177		27.5472	0		27.5472	0
27.5997	28.0372		27.5997	0		27.5997	659.973		27.5997	375.175		27.5997	0		27.5997	0
27.6522	202.169		27.6522	2.7042		27.6522	689.497		27.6522	429.168		27.6522	0		27.6522	0
27.7048	94.7806		27.7048	0		27.7048	563.017		27.7048	512.158		27.7048	0		27.7048	0
27.7573	76.3923		27.7573	0		27.7573	627.532		27.7573	565.145		27.7573	0		27.7573	0
27.8098	193.004		27.8098	33.4197		27.8098	402.042		27.8098	615.127		27.8098	0		27.8098	0
27.8623	195.617		27.8623	0		27.8623	500.547		27.8623	344.106		27.8623	0		27.8623	0
27.9149	167.229		27.9149	73.9898		27.9149	513.048		27.9149	159.08		27.9149	0		27.9149	0
27.9674	182.842		27.9674	0		27.9674	339.543		27.9674	19.0516		27.9674	0		27.9674	0
28.0199	101.455		28.0199	0		28.0199	662.035		28.0199	97.0191		28.0199	0		28.0199	0
28.0724	101.068		28.0724	9.47767		28.0724	536.521		28.0724	12.9829		28.0724	0		28.0724	0
28.1249	18.6803		28.1249	0		28.1249	650.003		28.1249	63.943		28.1249	0		28.1249	0
28.1775	8.31955		28.1775	10.3072		28.1775	619.481		28.1775	79.8995		28.1775	0		28.1775	0
28.23	11.2246		28.23	1.39979		28.23	776.954		28.23	151.852		28.23	0		28.23	0
28.2825	0		28.2825	41.4967		28.2825	948.423		28.2825	152.802		28.2825	0		28.2825	0
28.335	0		28.335	70.9994		28.335	1023.89		28.335	165.747		28.335	0		28.335	0
28.3875	0		28.3875	66.27		28.3875	1110.35		28.3875	254.689		28.3875	0		28.3875	0
28.4401	21.4843		28.4401	0		28.4401	1168.8		28.4401	250.628		28.4401	0		28.4401	0
28.4926	123.462		28.4926	0		28.4926	1224.25		28.4926	332.562		28.4926	0		28.4926	0
28.5451	53.3204		28.5451	0		28.5451	1178.7		28.5451	251.494		28.5451	0		28.5451	0
28.5976	89.5033		28.5976	0		28.5976	1213.14		28.5976	347.421		28.5976	0		28.5976	0
28.6501	88.4007		28.6501	26.1257		28.6501	977.584		28.6501	232.345		28.6501	0		28.6501	0
28.7027	0		28.7027	0		28.7027	1025.02		28.7027	163.266		28.7027	0		28.7027	0
28.7552	0		28.7552	0		28.7552	1049.45		28.7552	107.183		28.7552	0		28.7552	0
28.8077	15.4237		28.8077	4.26189		28.8077	958.876		28.8077	0		28.8077	0		28.8077	0
28.8602	5.38694		28.8602	5.86091		28.8602	913.299		28.8602	47.007		28.8602	0		28.8602	0
28.9128	0		28.9128	2.51912		28.9128	813.717		28.9128	118.914		28.9128	0		28.9128	0
28.9653	87.2565		28.9653	164.246		28.9653	815.132		28.9653	300.817		28.9653	0		28.9653	27.879
29.0178	124.687		29.0178	270.685		29.0178	692.543		29.0178	367.717		29.0178	0		29.0178	69.5489
29.0703	116.904		29.0703	513.078		29.0703	811.95		29.0703	665.613		29.0703	0		29.0703	60.2059
29.1228	15.8962		29.1228	756.423		29.1228	785.354		29.1228	810.506		29.1228	0		29.1228	82.8502
29.1754	166.593		29.1754	1030.72		29.1754	689.753		29.1754	1128.4		29.1754	89.665		29.1754	0
29.2279	356.245		29.2279	1139.97		29.2279	636.149		29.2279	1205.28		29.2279	118.805		29.2279	0
29.2804	224.811		29.2804	996.178		29.2804	377.541		29.2804	1343.16		29.2804	211.923		29.2804	34.7066
29.3329	299.328		29.3329	478.326		29.3329	278.93		29.3329	1194.04		29.3329	368.018		29.3329	50.3001
29.3854	412.837		29.3854	241.402		29.3854	367.315		29.3854	947.92		29.3854	325.092		29.3854	93.881
29.438	529.375		29.438	1.56465		29.438	300.696		29.438	707.792		29.438	500.142		29.438	80.4494
29.4905	782.964		29.4905	8.82287		29.4905	214.074		29.4905	584.661		29.4905	666.169		29.4905	349.005
29.543	1090.6		29.543	167.323		29.543	283.448		29.543	707.527		29.543	816.172		29.543	361.549
29.5955	1377.23		29.5955	178.995		29.5955	228.819		29.5955	680.39		29.5955	953.151		29.5955	573.08
29.648	1673.79		29.648	280.645		29.648	133.186		29.648	587.249		29.648	1083.11		29.648	641.599
29.7006	1862.18		29.7006	307.277		29.7006	283.55		29.7006	471.105		29.7006	1396.03		29.7006	779.105
29.7531	2077.24		29.7531	371.891		29.7531	110.91		29.7531	176.958		29.7531	1434.94		29.7531	1036.6
29.8056	2382.03		29.8056	378.476		29.8056	208.267		29.8056	147.808		29.8056	1604.82		29.8056	1193.08
29.8581	2466.63		29.8581	367.014		29.8581	149.621		29.8581	92.654		29.8581	1945.67		29.8581	1038.55
29.9107	2302.12		29.9107	375.493		29.9107	71.9713		29.9107	155.497		29.9107	1910.5		29.9107	738.008
29.9632	2005.53		29.9632	209.903		29.9632	26.3184		29.9632	193.337		29.9632	1804.3		29.9632	418.454
30.0157	1719.94		30.0157	54.239		30.0157	70.6623		30.0157	277.173		30.0157	1418.07		30.0157	144.887
30.0682	1247.39		30.0682	0		30.0682	26.003		30.0682	344.007		30.0682	1047.81		30.0682	15.3088
30.1207	816.915		30.1207	0		30.1207	0		30.1207	658.837		30.1207	708.527		30.1207	0
30.1733	588.56		30.1733	0		30.1733	105.675		30.1733	869.664		30.1733	524.215		30.1733	0
30.2258	391.339		30.2258	25.489		30.2258	48.006		30.2258	1220.49		30.2258	334.874		30.2258	128.501
30.2783	340.259		30.2783	5.36781		30.2783	65.3341		30.2783	1456.31		30.2783	129.504		30.2783	69.8751
30.3308	222.32		30.3308	19.1133		30.3308	159.659		30.3308	1702.13		30.3308	163.104		30.3308	63.2371
30.3833	257.513		30.3833	0		30.3833	189.981		30.3833	1844.94		30.3833	53.6741		30.3833	153.587
30.4359	83.8236		30.4359	259.367		30.4359	169.3		30.4359	1722.75		30.4359	0		30.4359	283.926
30.4884	50.2362		30.4884	572.485		30.4884	336.616		30.4884	1465.56		30.4884	66.7229		30.4884	481.253
30.5409	7.80668		30.5409	1315.72		30.5409	640.929		30.5409	1073.36		30.5409	0		30.5409	425.568
30.5934	1.26704		30.5934	2157.02		30.5934	928.239		30.5934	538.166		30.5934	0		30.5934	339.871
30.6459	47.4417		30.6459	3069.22		30.6459	1325.55		30.6459	314.965		30.6459	26.0616		30.6459	330.163
30.6985	56.8359		30.6985	4425.12		30.6985	1115.85		30.6985	310.76		30.6985	117.444		30.6985	38.4439
30.751	0		30.751	4555.35		30.751	610.153		30.751	202.553		30.751	0		30.751	0
30.8035	63.783		30.8035	3193.41		30.8035	113.451		30.8035	231.343		30.8035	0		30.8035	0
30.856	0		30.856	1457.5		30.856	73.7473		30.856	125.129		30.856	62.3922		30.856	0
30.9086	0		30.9086	468.8		30.9086	0		30.9086	97.9125		30.9086	0		30.9086	0
30.9611	28.684		30.9611	190.398		30.9611	0		30.9611	63.6929		30.9611	73.8557		30.9611	0
31.0136	4.42489		31.0136	43.2979		31.0136	0		31.0136	72.4703		31.0136	139.036		31.0136	0
31.0661	12.3828		31.0661	22.9745		31.0661	0		31.0661	5.24473		31.0661	0		31.0661	0
31.1186	0		31.1186	0		31.1186	0		31.1186	113.016		31.1186	93.2902		31.1186	0
31.1712	0		31.1712	34.428		31.1712	0		31.1712	54.7846		31.1712	0		31.1712	0
31.2237	39.8127		31.2237	0		31.2237	0		31.2237	163.55		31.2237	0		31.2237	0
31.2762	110.664		31.2762	9.73495		31.2762	0		31.2762	343.312		31.2762	0		31.2762	0
31.3287	0		31.3287	46.4398		31.3287	0		31.3287	495.072		31.3287	0		31.3287	0
31.3812	82.5193		31.3812	0		31.3812	0		31.3812	786.829		31.3812	66.2926		31.3812	0
31.4338	0		31.4338	0		31.4338	0		31.4338	1000.58		31.4338	120.181		31.4338	0
31.4863	38.1675		31.4863	81.4643		31.4863	0		31.4863	1023.33		31.4863	48.0318		31.4863	0
31.5388	0		31.5388	0		31.5388	0		31.5388	899.081		31.5388	69.8438		31.5388	0
31.5913	36.4415		31.5913	26.0882		31.5913	0		31.5913	939.826		31.5913	118.617		31.5913	0
31.6439	0		31.6439	0		31.6439	0		31.6439	601.568		31.6439	0		31.6439	0
31.6964	0		31.6964	17.7951		31.6964	0		31.6964	380.307		31.6964	154.044		31.6964	0
31.7489	23.0077		31.7489	78.9906		31.7489	0		31.7489	283.043		31.7489	194.698		31.7489	0
31.8014	0		31.8014	0		31.8014	0		31.8014	153.776		31.8014	364.312		31.8014	0
31.8539	57.3747		31.8539	36.3221		31.8539	0		31.8539	49.5067		31.8539	213.884		31.8539	0
31.9065	0		31.9065	0		31.9065	0		31.9065	0		31.9065	198.415		31.9065	0
31.959	0		31.959	0		31.959	0		31.959	0		31.959	150.905		31.959	0
32.0115	22.3357		32.0115	0		32.0115	0		32.0115	0		32.0115	108.352		32.0115	0
32.064	0		32.064	0		32.064	0		32.064	0		32.064	299.757		32.064	0
32.1165	0		32.1165	18.6593		32.1165	0		32.1165	0		32.1165	198.119		32.1165	0
32.1691	0		32.1691	49.1974		32.1691	0		32.1691	0		32.1691	136.438		32.1691	0
32.2216	46.1907		32.2216	36.4512		32.2216	15.5427		32.2216	0		32.2216	285.714		32.2216	0
32.2741	0		32.2741	0		32.2741	0		32.2741	0		32.2741	229.945		32.2741	0
32.3266	31.4241		32.3266	0		32.3266	1.9999		32.3266	86.9538		32.3266	240.132		32.3266	0
32.3791	14.6706		32.3791	43.0248		32.3791	0		32.3791	69.6562		32.3791	238.274		32.3791	0
32.4317	68.3591		32.4317	0		32.4317	118.449		32.4317	0		32.4317	380.371		32.4317	0
32.4842	0		32.4842	0		32.4842	0		32.4842	79.0527		32.4842	196.422		32.4842	0
32.5367	0		32.5367	0		32.5367	170.889		32.5367	46.7468		32.5367	234.427		32.5367	0
32.5892	0		32.5892	76.5277		32.5892	46.1061		32.5892	0		32.5892	226.386		32.5892	0
32.6418	71.9618		32.6418	0		32.6418	26.3212		32.6418	0		32.6418	364.299		32.6418	0
32.6943	40.9743		32.6943	0		32.6943	7.53428		32.6943	8.8129		32.6943	260.164		32.6943	0
32.7468	0		32.7468	1.07694		32.7468	0		32.7468	95.4962		32.7468	266.981		32.7468	0
32.7993	46.4422		32.7993	2.55062		32.7993	0		32.7993	33.1767		32.7993	153.751		32.7993	0
32.8518	0		32.8518	0		32.8518	0		32.8518	93.8546		32.8518	447.472		32.8518	0
32.9044	64.5578		32.9044	7.54595		32.9044	0		32.9044	76.5298		32.9044	355.145		32.9044	0
32.9569	0		32.9569	0		32.9569	0		32.9569	122.202		32.9569	334.769		32.9569	0
33.0094	0		33.0094	60.1031		33.0094	0		33.0094	319.872		33.0094	379.343		33.0094	95.9714
33.0619	60.6995		33.0619	24.3247		33.0619	0		33.0619	251.539		33.0619	277.867		33.0619	9.77318
33.1144	0		33.1144	0		33.1144	0		33.1144	324.204		33.1144	589.341		33.1144	26.5652
33.167	3.8303		33.167	31.5869		33.167	11.3646		33.167	370.866		33.167	413.765		33.167	0
33.2195	0		33.2195	136.627		33.2195	42.5586		33.2195	256.525		33.2195	357.137		33.2195	64.1199
33.272	3.01029		33.272	180.981		33.272	25.7507		33.272	357.182		33.272	409.458		33.272	23.8827
33.3245	0		33.3245	204.337		33.3245	0		33.3245	489.836		33.3245	469.727		33.3245	38.6358
33.377	0		33.377	137.594		33.377	0		33.377	547.487		33.377	495.944		33.377	0
33.4296	35.1518		33.4296	148.782		33.4296	0		33.4296	635.136		33.4296	379.109		33.4296	0
33.4821	42.4328		33.4821	2.60411		33.4821	0		33.4821	519.782		33.4821	537.22		33.4821	0
33.5346	7.38404		33.5346	16.8837		33.5346	0		33.5346	485.426		33.5346	512.278		33.5346	0
33.5871	0		33.5871	0		33.5871	0		33.5871	235.067		33.5871	489.282		33.5871	62.2576
33.6397	17.5672		33.6397	110.631		33.6397	0		33.6397	82.7058		33.6397	467.232		33.6397	44.9534
33.6922	17.1898		33.6922	0		33.6922	0		33.6922	0		33.6922	427.128		33.6922	0
33.7447	0		33.7447	66.2707		33.7447	0		33.7447	0		33.7447	563.969		33.7447	33.3168
33.7972	0		33.7972	12.4327		33.7972	4.57646		33.7972	0		33.7972	595.754		33.7972	0
33.8497	0		33.8497	0		33.8497	0		33.8497	0		33.8497	654.484		33.8497	69.6427
33.9023	63.4251		33.9023	0		33.9023	7.92149		33.9023	0		33.9023	574.157		33.9023	86.2917
33.9548	16.7873		33.9548	0		33.9548	0		33.9548	0		33.9548	661.774		33.9548	43.9314
34.0073	138.573		34.0073	3.12416		34.0073	0		34.0073	47.1045		34.0073	725.335		34.0073	0.561872
34.0598	90.293		34.0598	49.7005		34.0598	0		34.0598	26.7228		34.0598	662.837		34.0598	22.1832
34.1123	25.5525		34.1123	47.3377		34.1123	0		34.1123	0		34.1123	664.283		34.1123	43.7953
34.1649	71.1299		34.1649	3.10419		34.1649	0		34.1649	54.952		34.1649	720.67		34.1649	25.3982
34.2174	86.9016		34.2174	67.3546		34.2174	0		34.2174	55.5629		34.2174	724.999		34.2174	56.9921
34.2699	0		34.2699	0		34.2699	0		34.2699	79.1712		34.2699	677.269		34.2699	155.577
34.3224	15.7525		34.3224	5.83355		34.3224	26.2386		34.3224	182.777		34.3224	652.479		34.3224	39.1526
34.3749	0		34.3749	0		34.3749	0		34.3749	302.381		34.3749	749.631		34.3749	0
34.4275	14		34.4275	45.2295		34.4275	72.5528		34.4275	251.982		34.4275	656.722		34.4275	121.277
34.48	28		34.48	49.9285		34.48	19.7076		34.48	426.58		34.48	766.753		34.48	122.826
34.5325	53		34.5325	113.628		34.5325	103.861		34.5325	443.176		34.5325	742.723		34.5325	92.3657
34.585	40		34.585	95.3292		34.585	116.013		34.585	540.77		34.585	836.631		34.585	165.897
34.6376	120		34.6376	65.0312		34.6376	87.1636		34.6376	454.361		34.6376	811.479		34.6376	66.4189
34.6901	163		34.6901	80.7346		34.6901	122.313		34.6901	381.95		34.6901	891.264		34.6901	165.932
34.7426	169		34.7426	125.439		34.7426	317.46		34.7426	332.537		34.7426	873.987		34.7426	248.437
34.7951	139		34.7951	22.146		34.7951	118.607		34.7951	307.121		34.7951	996.647		34.7951	308.932
34.8476	210		34.8476	119.854		34.8476	245.752		34.8476	149.703		34.8476	917.245		34.8476	280.419
34.9002	92		34.9002	98.5648		34.9002	337.896		34.9002	172.282		34.9002	1021.78		34.9002	337.898
34.9527	260		34.9527	260.277		34.9527	362.038		34.9527	132.859		34.9527	1084.25		34.9527	264.367
35.0052	159		35.0052	317.993		35.0052	458.179		35.0052	240.433		35.0052	1214.65		35.0052	300.828
35.0577	284		35.0577	252.71		35.0577	541.319		35.0577	327.006		35.0577	1228.99		35.0577	325.281
35.1102	255		35.1102	317.43		35.1102	673.457		35.1102	276.576		35.1102	1282.27		35.1102	299.725
35.1628	192		35.1628	145.154		35.1628	684.594		35.1628	452.143		35.1628	1210.48		35.1628	319.16
35.2153	320		35.2153	248.88		35.2153	851.73		35.2153	594.708		35.2153	1464.63		35.2153	442.587
35.2678	390		35.2678	235.61		35.2678	1019.86		35.2678	574.271		35.2678	1500.7		35.2678	392.005
35.3203	341		35.3203	268.344		35.3203	1269		35.3203	601.832		35.3203	1792.72		35.3203	383.415
35.3729	369		35.3729	214.081		35.3729	1184.13		35.3729	614.39		35.3729	1874.66		35.3729	543.816
35.4254	518		35.4254	202.822		35.4254	1415.26		35.4254	698.946		35.4254	2187.54		35.4254	659.209
35.4779	619		35.4779	167.567		35.4779	1600.39		35.4779	625.499		35.4779	2247.35		35.4779	902.594
35.5304	963		35.5304	240.317		35.5304	1508.52		35.5304	526.051		35.5304	2509.09		35.5304	1141.97
35.5829	1218		35.5829	275.072		35.5829	1623.65		35.5829	445.6		35.5829	2659.76		35.5829	1290.34
35.6355	1366		35.6355	481.831		35.6355	1561.77		35.6355	419.146		35.6355	2874.36		35.6355	1464.7
35.688	1592		35.688	509.596		35.688	1474.9		35.688	274.691		35.688	3117.9		35.688	1703.05
35.7405	2122		35.7405	575.365		35.7405	1579.02		35.7405	192.233		35.7405	3246.36		35.7405	2075.39
35.793	2301		35.793	705.141		35.793	1506.14		35.793	328.773		35.793	3594.76		35.793	2233.73
35.8455	2655		35.8455	774.922		35.8455	1343.26		35.8455	419.31		35.8455	3938.08		35.8455	2799.05
35.8981	3223		35.8981	993.709		35.8981	1384.38		35.8981	432.846		35.8981	4366.33		35.8981	3155.37
35.9506	3553		35.9506	915.502		35.9506	1219.5		35.9506	617.379		35.9506	4786.52		35.9506	3458.68
36.0031	4007		36.0031	1017.3		36.0031	1327.62		36.0031	642.91		36.0031	4896.63		36.0031	3294.99
36.0556	4361		36.0556	822.109		36.0556	1344.74		36.0556	682.439		36.0556	5214.66		36.0556	3132.28
36.1081	4420		36.1081	699.923		36.1081	1554.85		36.1081	833.965		36.1081	5111.63		36.1081	2424.57
36.1607	4220		36.1607	565.744		36.1607	1576.97		36.1607	680.489		36.1607	4669.52		36.1607	1895.84
36.2132	3740		36.2132	496.572		36.2132	1571.08		36.2132	581.011		36.2132	4101.34		36.2132	1241.11
36.2657	3257		36.2657	474.408		36.2657	1759.19		36.2657	634.531		36.2657	3681.09		36.2657	887.377
36.3182	2603		36.3182	497.252		36.3182	2052.31		36.3182	670.049		36.3182	3046.76		36.3182	816.632
36.3708	2231		36.3708	394.104		36.3708	2231.42		36.3708	643.564		36.3708	2475.36		36.3708	736.878
36.4233	1593		36.4233	400.965		36.4233	2400.53		36.4233	559.077		36.4233	2254.88		36.4233	571.117
36.4758	1101		36.4758	416.835		36.4758	2733.63		36.4758	568.588		36.4758	2085.33		36.4758	613.348
36.5283	1044		36.5283	408.713		36.5283	2865.74		36.5283	634.097		36.5283	1826.7		36.5283	620.571
36.5808	777		36.5808	412.601		36.5808	3259.85		36.5808	467.604		36.5808	1765		36.5808	525.787
36.6334	772		36.6334	348.498		36.6334	3411.95		36.6334	549.109		36.6334	1743.22		36.6334	557.994
36.6859	655		36.6859	317.405		36.6859	3538.06		36.6859	418.611		36.6859	1723.36		36.6859	642.194
36.7384	574		36.7384	310.321		36.7384	3685.16		36.7384	551.111		36.7384	1687.42		36.7384	555.386
36.7909	476		36.7909	264.248		36.7909	3539.26		36.7909	457.609		36.7909	1618.41		36.7909	613.571
36.8434	374		36.8434	286.185		36.8434	3239.37		36.8434	376.105		36.8434	1643.32		36.8434	617.748
36.896	449		36.896	284.133		36.896	3025.47		36.896	410.599		36.896	1545.15		36.896	650.917
36.9485	329		36.9485	441.092		36.9485	2836.57		36.9485	434.091		36.9485	1499.91		36.9485	747.078
37.001	325		37.001	502.061		37.001	2467.66		37.001	472.58		37.001	1713.58		37.001	632.233
37.0535	404		37.0535	386.042		37.0535	2034.76		37.0535	468.068		37.0535	1531.18		37.0535	589.379
37.106	424		37.106	558.035		37.106	1753.86		37.106	503.553		37.106	1557.69		37.106	561.518
37.1586	374		37.1586	526.039		37.1586	1697.95		37.1586	593.036		37.1586	1707.12		37.1586	712.65
37.2111	423		37.2111	536.055		37.2111	1412.05		37.2111	516.518		37.2111	1740.48		37.2111	753.774
37.2636	308		37.2636	471.083		37.2636	1311.14		37.2636	525.997		37.2636	1634.75		37.2636	668.891
37.3161	481		37.3161	520.123		37.3161	1186.24		37.3161	627.474		37.3161	1799.94		37.3161	766
37.3687	506		37.3687	477.176		37.3687	1095.33		37.3687	585.949		37.3687	1748.05		37.3687	744.102
37.4212	453		37.4212	524.241		37.4212	1195.42		37.4212	764.422		37.4212	1809.08		37.4212	858.196
37.4737	405		37.4737	361.319		37.4737	1005.51		37.4737	828.892		37.4737	1745.02		37.4737	674.283
37.5262	501		37.5262	376.41		37.5262	892.602		37.5262	842.361		37.5262	1918.89		37.5262	795.363
37.5787	625		37.5787	482.514		37.5787	858.691		37.5787	1008.83		37.5787	1869.66		37.5787	893.436
37.6313	596		37.6313	446.631		37.6313	885.779		37.6313	938.292		37.6313	2013.36		37.6313	835.501
37.6838	453		37.6838	327.761		37.6838	824.866		37.6838	985.755		37.6838	2030.97		37.6838	1130.56
37.7363	667		37.7363	394.904		37.7363	698.953		37.7363	903.215		37.7363	2197.49		37.7363	1089.61
37.7888	789		37.7888	459.061		37.7888	719.039		37.7888	1118.67		37.7888	2166.94		37.7888	1159.65
37.8413	709		37.8413	521.231		37.8413	641.124		37.8413	1174.13		37.8413	2287.29		37.8413	1173.69
37.8939	767		37.8939	568.415		37.8939	629.208		37.8939	1117.58		37.8939	2416.56		37.8939	1246.72
37.9464	1033		37.9464	700.612		37.9464	531.291		37.9464	1164.04		37.9464	2400.74		37.9464	1376.74
37.9989	1053		37.9989	741.822		37.9989	521.374		37.9989	1176.49		37.9989	2264.84		37.9989	1402.76
38.0514	1038		38.0514	825.047		38.0514	570.455		38.0514	1145.94		38.0514	2426.85		38.0514	1457.77
38.1039	998		38.1039	855.284		38.1039	412.536		38.1039	970.383		38.1039	2468.78		38.1039	1277.77
38.1565	1167		38.1565	907.535		38.1565	372.617		38.1565	1219.83		38.1565	2496.61		38.1565	1425.76
38.209	1106		38.209	970.799		38.209	441.696		38.209	1165.27		38.209	2647.36		38.209	1307.75
38.2615	999		38.2615	915.077		38.2615	464.775		38.2615	1192.71		38.2615	2470.02		38.2615	1395.73
38.314	961		38.314	1079.37		38.314	371.853		38.314	1289.15		38.314	2489.59		38.314	1290.7
38.3666	834		38.3666	1125.67		38.3666	336.93		38.3666	1352.59		38.3666	2497.07		38.3666	1361.67
38.4191	971		38.4191	1195.99		38.4191	377.007		38.4191	1328.02		38.4191	2497.46		38.4191	1451.63
38.4716	779		38.4716	1270.32		38.4716	396.083		38.4716	1465.45		38.4716	2612.76		38.4716	1459.58
38.5241	710		38.5241	1407.66		38.5241	428.158		38.5241	1660.88		38.5241	2636.97		38.5241	1605.53
38.5766	766		38.5766	1368.01		38.5766	440.233		38.5766	1844.31		38.5766	2760.09		38.5766	1588.47
38.6292	631		38.6292	1323.38		38.6292	360.306		38.6292	1858.74		38.6292	2694.12		38.6292	1676.4
38.6817	756		38.6817	1357.76		38.6817	457.379		38.6817	1853.16		38.6817	2758.06		38.6817	1722.32
38.7342	790		38.7342	1571.15		38.7342	488.452		38.7342	1899.59		38.7342	2839.9		38.7342	1728.24
38.7867	784		38.7867	1666.55		38.7867	507.524		38.7867	1868.01		38.7867	2804.66		38.7867	1924.16
38.8392	899		38.8392	1872.96		38.8392	504.595		38.8392	2145.43		38.8392	3152.32		38.8392	2131.06
38.8918	944		38.8918	1844.38		38.8918	576.665		38.8918	2306.84		38.8918	3263.88		38.8918	2266.96
38.9443	1084		38.9443	1932.81		38.9443	572.735		38.9443	2596.26		38.9443	3279.36		38.9443	2341.85
38.9968	1047		38.9968	2062.25		38.9968	666.804		38.9968	2812.67		38.9968	3515.74		38.9968	2466.74
39.0493	1361		39.0493	2105.71		39.0493	785.872		39.0493	2904.08		39.0493	3422.02		39.0493	2723.62
39.1019	1375		39.1019	2429.16		39.1019	858.94		39.1019	2773.49		39.1019	3415.21		39.1019	2724.49
39.1544	1387		39.1544	2556.63		39.1544	1010.01		39.1544	2578.9		39.1544	3587.31		39.1544	2822.35
39.2069	1673		39.2069	2797.11		39.2069	874.074		39.2069	2205.31		39.2069	3606.31		39.2069	3012.21
39.2594	1902		39.2594	2940.59		39.2594	1065.14		39.2594	1956.71		39.2594	3561.21		39.2594	3189.07
39.3119	1991		39.3119	3003.08		39.3119	1074.21		39.3119	1689.11		39.3119	3712.02		39.3119	3528.91
39.3645	2383		39.3645	3020.58		39.3645	1023.27		39.3645	1548.51		39.3645	3628.73		39.3645	3580.75
39.417	2384		39.417	3113.08		39.417	1011.33		39.417	1500.91		39.417	3702.35		39.417	3804.58
39.4695	2530		39.4695	3293.58		39.4695	1117.4		39.4695	1497.31		39.4695	3636.87		39.4695	4110.41
39.522	2812		39.522	3727.09		39.522	1075.46		39.522	1341.7		39.522	3759.28		39.522	4074.23
39.5745	2935		39.5745	3951.61		39.5745	1106.52		39.5745	1363.09		39.5745	3872.61		39.5745	4229.05
39.6271	3091		39.6271	4121.12		39.6271	961.584		39.6271	1368.48		39.6271	3950.83		39.6271	4268.85
39.6796	3236		39.6796	3885.64		39.6796	978.645		39.6796	1334.87		39.6796	3956.95		39.6796	4554.66
39.7321	3422		39.7321	3894.16		39.7321	972.706		39.7321	1643.26		39.7321	4115.98		39.7321	4461.45
39.7846	3686		39.7846	3661.68		39.7846	939.766		39.7846	1616.65		39.7846	4134.9		39.7846	4541.24
39.8371	3816		39.8371	3484.2		39.8371	1025.83		39.8371	1790.03		39.8371	4241.73		39.8371	4443.02
39.8897	3953		39.8897	3298.73		39.8897	858.884		39.8897	2159.41		39.8897	4177.45		39.8897	4137.8
39.9422	4247		39.9422	3217.25		39.9422	919.943		39.9422	2243.79		39.9422	4408.07		39.9422	4195.57
39.9947	4301		39.9947	2977.76		39.9947	835.001		39.9947	2477.17		39.9947	4592.59		39.9947	4166.33
40.0472	4266		40.0472	2948.28		40.0472	1009.06		40.0472	3001.55		40.0472	4747.01		40.0472	4189.09
40.0998	4492		40.0998	2862.79		40.0998	729.115		40.0998	3404.92		40.0998	4940.33		40.0998	4343.84
40.1523	4620		40.1523	2641.3		40.1523	821.171		40.1523	3654.29		40.1523	5088.55		40.1523	4064.59
40.2048	4892		40.2048	2690.81		40.2048	701.226		40.2048	3685.66		40.2048	5137.66		40.2048	4344.33
40.2573	4976		40.2573	2708.31		40.2573	705.282		40.2573	3779.03		40.2573	5299.67		40.2573	4353.06
40.3098	4920		40.3098	2770.8		40.3098	547.336		40.3098	3748.4		40.3098	5435.57		40.3098	4615.79
40.3624	5114		40.3624	2910.29		40.3624	551.39		40.3624	3524.76		40.3624	5987.38		40.3624	4944.51
40.4149	5028		40.4149	2853.77		40.4149	596.444		40.4149	3333.13		40.4149	5852.07		40.4149	4995.22
40.4674	4505		40.4674	2760.24		40.4674	758.497		40.4674	3288.49		40.4674	5874.66		40.4674	4647.93
40.5199	4439		40.5199	2590.7		40.5199	691.55		40.5199	3303.85		40.5199	5850.15		40.5199	4384.64
40.5724	4013		40.5724	2447.16		40.5724	513.602		40.5724	3318.21		40.5724	5793.53		40.5724	3841.33
40.625	3296		40.625	2324.61		40.625	735.654		40.625	4217.57		40.625	5350.81		40.625	3428.03
40.6775	2828		40.6775	2354.05		40.6775	910.705		40.6775	5308.92		40.6775	4964.98		40.6775	3242.71
40.73	2511		40.73	2498.48		40.73	773.755		40.73	6005.27		40.73	4797.04		40.73	2959.39
40.7825	2314		40.7825	2605.89		40.7825	900.806		40.7825	6862.62		40.7825	4455		40.7825	3031.06
40.835	1910		40.835	2813.3		40.835	918.855		40.835	7444.97		40.835	4171.84		40.835	3095.73
40.8876	1736		40.8876	2844.7		40.8876	841.905		40.8876	7600.32		40.8876	3960.58		40.8876	2953.39
40.9401	1636		40.9401	3024.08		40.9401	764.953		40.9401	7176.67		40.9401	3924.21		40.9401	2814.05
40.9926	1659		40.9926	2764.46		40.9926	665.002		40.9926	6150.01		40.9926	3882.74		40.9926	2867.7
41.0451	1616		41.0451	2407.82		41.0451	559.05		41.0451	5352.36		41.0451	3702.15		41.0451	3006.34
41.0977	1601		41.0977	2374.17		41.0977	728.097		41.0977	3980.7		41.0977	3796.45		41.0977	3033.98
41.1502	1496		41.1502	2197.52		41.1502	575.144		41.1502	2849.04		41.1502	3565.65		41.1502	3035.62
41.2027	1786		41.2027	2242.84		41.2027	610.191		41.2027	2166.37		41.2027	3710.73		41.2027	3132.24
41.2552	1872		41.2552	2364.16		41.2552	714.237		41.2552	1538.71		41.2552	3639.71		41.2552	3272.87
41.3077	1845		41.3077	2484.47		41.3077	738.283		41.3077	1318.04		41.3077	3467.57		41.3077	3452.48
41.3603	1898		41.3603	2447.76		41.3603	788.328		41.3603	1176.38		41.3603	3757.32		41.3603	3451.09
41.4128	1942		41.4128	2719.04		41.4128	734.373		41.4128	1074.71		41.4128	3392.96		41.4128	3569.7
41.4653	2005		41.4653	2745.31		41.4653	756.417		41.4653	1036.04		41.4653	3511.48		41.4653	3721.3
41.5178	2046		41.5178	2783.57		41.5178	842.461		41.5178	1018.36		41.5178	3569.9		41.5178	3588.89
41.5703	2137		41.5703	2754.82		41.5703	830.505		41.5703	1004.69		41.5703	3562.2		41.5703	3604.48
41.6229	2211		41.6229	2766.06		41.6229	863.548		41.6229	1047.01		41.6229	3522.39		41.6229	3564.06
41.6754	2029		41.6754	2761.29		41.6754	865.591		41.6754	1075.34		41.6754	3406.46		41.6754	3766.64
41.7279	2207		41.7279	2559.58		41.7279	907.633		41.7279	1061.66		41.7279	3498.42		41.7279	3543.21
41.7804	2240		41.7804	2332.92		41.7804	991.675		41.7804	1030.98		41.7804	3639.27		41.7804	3412.77
41.8329	2042		41.8329	2301.25		41.8329	982.717		41.8329	945.293		41.8329	3341		41.8329	3288.33
41.8855	2165		41.8855	2249.57		41.8855	855.758		41.8855	1011.61		41.8855	3508.61		41.8855	3198.89
41.938	2112		41.938	2220.87		41.938	734.799		41.938	1057.92		41.938	3590.11		41.938	3118.44
41.9905	2006		41.9905	2350.17		41.9905	984.84		41.9905	975.235		41.9905	3439.49		41.9905	3212.98
42.043	2070		42.043	2278.45		42.043	808.88		42.043	932.546		42.043	3509.76		42.043	3058.52
42.0956	1936		42.0956	2348.73		42.0956	910.919		42.0956	941.855		42.0956	3507.91		42.0956	3038.05
42.1481	1835		42.1481	2148.01		42.1481	881.959		42.1481	911.163		42.1481	3421.94		42.1481	3036.58
42.2006	2001		42.2006	2307.28		42.2006	807.998		42.2006	819.469		42.2006	3567.86		42.2006	3048.1
42.2531	1731		42.2531	2315.54		42.2531	678.036		42.2531	861.773		42.2531	3519.65		42.2531	3092.62
42.3056	1826		42.3056	2226.8		42.3056	856.074		42.3056	986.076		42.3056	3681.33		42.3056	3097.13
42.3582	1959		42.3582	2299.05		42.3582	703.112		42.3582	936.377		42.3582	3642.89		42.3582	3229.64
42.4107	1897		42.4107	2417.3		42.4107	719.15		42.4107	1029.68		42.4107	3704.33		42.4107	3336.14
42.4632	1925		42.4632	2417.55		42.4632	739.187		42.4632	1090.97		42.4632	3776.65		42.4632	3317.64
42.5157	2047		42.5157	2400.79		42.5157	658.224		42.5157	1221.27		42.5157	3500.85		42.5157	3459.13
42.5682	1967		42.5682	2332.03		42.5682	674.26		42.5682	1373.57		42.5682	3725.93		42.5682	3533.61
42.6208	2121		42.6208	2603.27		42.6208	629.297		42.6208	1535.86		42.6208	3787.89		42.6208	3603.09
42.6733	2177		42.6733	2742.51		42.6733	680.332		42.6733	1555.15		42.6733	3472.73		42.6733	3759.57
42.7258	2354		42.7258	2768.74		42.7258	689.368		42.7258	1682.44		42.7258	3799.45		42.7258	3677.04
42.7783	2341		42.7783	2961.97		42.7783	918.403		42.7783	1564.73		42.7783	3819.04		42.7783	3950.5
42.8309	2301		42.8309	3059.2		42.8309	854.438		42.8309	1466.01		42.8309	3829.51		42.8309	3995.96
42.8834	2491		42.8834	2985.43		42.8834	792.472		42.8834	1511.3		42.8834	3805.86		42.8834	3979.42
42.9359	2686		42.9359	2981.66		42.9359	763.507		42.9359	1410.58		42.9359	3856.09		42.9359	3804.87
42.9884	2679		42.9884	2829.88		42.9884	835.54		42.9884	1265.87		42.9884	3692.19		42.9884	3900.31
43.0409	2679		43.0409	2617.1		43.0409	690.574		43.0409	1091.15		43.0409	3809.17		43.0409	3758.75
43.0935	2739		43.0935	2419.33		43.0935	849.607		43.0935	791.425		43.0935	3803.03		43.0935	3597.19
43.146	2737		43.146	2326.55		43.146	894.64		43.146	830.702		43.146	3908.76		43.146	3274.62
43.1985	2655		43.1985	2038.77		43.1985	772.673		43.1985	873.978		43.1985	3905.36		43.1985	3315.04
43.251	2720		43.251	1763.99		43.251	818.705		43.251	814.252		43.251	3782.84		43.251	3248.46
43.3035	2809		43.3035	1739.2		43.3035	711.737		43.3035	714.525		43.3035	3932.19		43.3035	3052.87
43.3561	2584		43.3561	1623.42		43.3561	763.769		43.3561	642.796		43.3561	3778.42		43.3561	3061.28
43.4086	2672		43.4086	1562.63		43.4086	880.8		43.4086	856.065		43.4086	3966.52		43.4086	2995.69
43.4611	2697		43.4611	1718.85		43.4611	816.831		43.4611	750.333		43.4611	4081.49		43.4611	3101.09
43.5136	2816		43.5136	1630.06		43.5136	790.862		43.5136	844.6		43.5136	4070.34		43.5136	3216.48
43.5661	2562		43.5661	1591.27		43.5661	698.893		43.5661	965.865		43.5661	3998.06		43.5661	3106.87
43.6187	2543		43.6187	1587.49		43.6187	769.923		43.6187	810.128		43.6187	3916.65		43.6187	3002.26
43.6712	2430		43.6712	1393.7		43.6712	807.953		43.6712	891.39		43.6712	3868.11		43.6712	2693.64
43.7237	2394		43.7237	1254.91		43.7237	729.982		43.7237	893.651		43.7237	3737.44		43.7237	2526.01
43.7762	2251		43.7762	1150.12		43.7762	795.012		43.7762	806.909		43.7762	3496.65		43.7762	2264.38
43.8288	2005		43.8288	1094.33		43.8288	678.041		43.8288	797.167		43.8288	3291.72		43.8288	2033.75
43.8813	1626		43.8813	1004.54		43.8813	655.07		43.8813	700.423		43.8813	3081.66		43.8813	1874.11
43.9338	1356		43.9338	911.743		43.9338	537.098		43.9338	645.677		43.9338	2704.48		43.9338	1734.47
43.9863	1357		43.9863	880.951		43.9863	602.127		43.9863	496.93		43.9863	2671.16		43.9863	1590.82
44.0388	986		44.0388	773.158		44.0388	594.155		44.0388	612.181		44.0388	2412.71		44.0388	1555.17
44.0914	756		44.0914	738.364		44.0914	430.183		44.0914	613.431		44.0914	2225.13		44.0914	1490.51
44.1439	680		44.1439	728.57		44.1439	436.21		44.1439	618.68		44.1439	2145.41		44.1439	1550.84
44.1964	531		44.1964	734.776		44.1964	417.237		44.1964	545.927		44.1964	2137.57		44.1964	1481.18
44.2489	574		44.2489	703.981		44.2489	424.265		44.2489	729.172		44.2489	2052.59		44.2489	1451.51
44.3014	410		44.3014	738.186		44.3014	354.291		44.3014	716.416		44.3014	1927.48		44.3014	1474.83
44.354	454		44.354	657.391		44.354	477.318		44.354	713.659		44.354	1925.23		44.354	1532.15
44.4065	445		44.4065	664.595		44.4065	368.344		44.4065	736.9		44.4065	1870.85		44.4065	1461.46
44.459	358		44.459	547.8		44.459	382.37		44.459	810.139		44.459	1831.34		44.459	1441.77
44.5115	416		44.5115	634.003		44.5115	537.396		44.5115	869.377		44.5115	1746.69		44.5115	1551.08
44.564	345		44.564	593.207		44.564	327.421		44.564	922.614		44.564	1821.9		44.564	1465.38
44.6166	414		44.6166	855.411		44.6166	387.447		44.6166	1008.85		44.6166	1759.98		44.6166	1378.67
44.6691	387		44.6691	1055.61		44.6691	304.472		44.6691	1247.08		44.6691	1744.93		44.6691	1388.96
44.7216	341		44.7216	991.817		44.7216	312.497		44.7216	1390.32		44.7216	1729.74		44.7216	1252.25
44.7741	254		44.7741	768.02		44.7741	214.521		44.7741	1481.55		44.7741	1760.41		44.7741	1391.53
44.8267	329		44.8267	749.223		44.8267	260.546		44.8267	1695.78		44.8267	1757.94		44.8267	1284.81
44.8792	311		44.8792	616.426		44.8792	150.57		44.8792	2273		44.8792	1709.34		44.8792	1161.08
44.9317	251		44.9317	442.628		44.9317	110.594		44.9317	2525.23		44.9317	1685.6		44.9317	1251.35
44.9842	122		44.9842	485.831		44.9842	97.6174		44.9842	2851.45		44.9842	1653.72		44.9842	1100.62
45.0367	168		45.0367	488.033		45.0367	0		45.0367	3183.68		45.0367	1612.7		45.0367	1098.88
45.0893	271		45.0893	411.236		45.0893	170.664		45.0893	3488.9		45.0893	1591.54		45.0893	1219.13
45.1418	327		45.1418	348.438		45.1418	136.687		45.1418	3442.12		45.1418	1589.24		45.1418	1225.38
45.1943	329		45.1943	382.641		45.1943	72.71		45.1943	3315.34		45.1943	1747.8		45.1943	1308.63
45.2468	310		45.2468	351.843		45.2468	102.733		45.2468	2983.56		45.2468	1653.23		45.2468	1268.87
45.2993	215		45.2993	408.046		45.2993	124.755		45.2993	2701.78		45.2993	1604.51		45.2993	1233.11
45.3519	219		45.3519	481.248		45.3519	112.777		45.3519	2436.99		45.3519	1696.65		45.3519	1274.34
45.4044	301		45.4044	532.451		45.4044	74.7992		45.4044	2015.2		45.4044	1544.65		45.4044	1453.57
45.4569	167		45.4569	492.654		45.4569	138.821		45.4569	1909.42		45.4569	1507.51		45.4569	1405.8
45.5094	286		45.5094	459.856		45.5094	172.843		45.5094	1594.63		45.5094	1507.22		45.5094	1315.02
45.5619	252		45.5619	535.059		45.5619	140.864		45.5619	1404.84		45.5619	1458.79		45.5619	1365.24
45.6145	308		45.6145	552.262		45.6145	173.885		45.6145	1382.05		45.6145	1580.22		45.6145	1415.45
45.667	133		45.667	493.465		45.667	128.906		45.667	1209.25		45.667	1691.51		45.667	1298.66
45.7195	241		45.7195	502.668		45.7195	60.9269		45.7195	1138.46		45.7195	1609.65		45.7195	1470.86
45.772	254		45.772	490.871		45.772	211.947		45.772	960.661		45.772	1571.65		45.772	1381.06
45.8246	171		45.8246	450.074		45.8246	304.968		45.8246	964.864		45.8246	1736.51		45.8246	1408.26
45.8771	250		45.8771	439.277		45.8771	88.9881		45.8771	763.065		45.8771	1748.21		45.8771	1366.45
45.9296	272		45.9296	464.48		45.9296	73.0081		45.9296	748.265		45.9296	1797.78		45.9296	1456.63
45.9821	291		45.9821	507.684		45.9821	149.028		45.9821	682.464		45.9821	1770.19		45.9821	1643.82
46.0346	347		46.0346	524.887		46.0346	52.0476		46.0346	688.661		46.0346	1594.47		46.0346	1554
46.0872	338		46.0872	608.091		46.0872	0		46.0872	652.856		46.0872	1680.59		46.0872	1419.17
46.1397	424		46.1397	515.295		46.1397	58.0863		46.1397	574.051		46.1397	1559.57		46.1397	1540.34
46.1922	562		46.1922	605.499		46.1922	72.1054		46.1922	646.244		46.1922	1749.4		46.1922	1787.51
46.2447	463		46.2447	576.703		46.2447	4.12433		46.2447	600.436		46.2447	1653.08		46.2447	1710.67
46.2972	438		46.2972	689.907		46.2972	139.143		46.2972	809.626		46.2972	1648.62		46.2972	1840.83
46.3498	717		46.3498	643.111		46.3498	91.1616		46.3498	818.815		46.3498	1697		46.3498	1764.98
46.4023	741		46.4023	612.315		46.4023	41.18		46.4023	734.002		46.4023	1583.24		46.4023	2038.13
46.4548	714		46.4548	756.52		46.4548	91.1983		46.4548	817.189		46.4548	1790.33		46.4548	2027.28
46.5073	949		46.5073	766.724		46.5073	54.2163		46.5073	779.374		46.5073	1641.27		46.5073	1966.42
46.5599	990		46.5599	912.929		46.5599	31.2342		46.5599	753.557		46.5599	1593.06		46.5599	2107.56
46.6124	916		46.6124	917.134		46.6124	321.252		46.6124	681.74		46.6124	1582.7		46.6124	2350.69
46.6649	970		46.6649	898.339		46.6649	36.2695		46.6649	733.92		46.6649	1577.18		46.6649	2273.82
46.7174	1145		46.7174	970.544		46.7174	133.287		46.7174	633.1		46.7174	1741.52		46.7174	2355.95
46.7699	1101		46.7699	906.749		46.7699	130.304		46.7699	678.278		46.7699	1656.71		46.7699	2281.07
46.8225	1184		46.8225	939.954		46.8225	209.321		46.8225	655.455		46.8225	1726.74		46.8225	2328.19
46.875	1005		46.875	991.159		46.875	148.338		46.875	769.631		46.875	1394.62		46.875	2271.3
46.9275	1093		46.9275	1012.36		46.9275	121.355		46.9275	824.805		46.9275	1302.35		46.9275	2314.42
46.98	1077		46.98	944.57		46.98	162.371		46.98	805.978		46.98	1391.92		46.98	2113.52
47.0325	1106		47.0325	825.776		47.0325	219.388		47.0325	700.15		47.0325	1194.34		47.0325	2010.62
47.0851	1042		47.0851	766.981		47.0851	203.404		47.0851	650.32		47.0851	1367.61		47.0851	1882.72
47.1376	1052		47.1376	742.187		47.1376	283.42		47.1376	593.489		47.1376	1320.72		47.1376	1848.82
47.1901	900		47.1901	689.393		47.1901	337.436		47.1901	661.657		47.1901	1359.68		47.1901	1829.91
47.2426	754		47.2426	768.599		47.2426	212.452		47.2426	722.824		47.2426	1275.48		47.2426	1617
47.2951	821		47.2951	827.805		47.2951	394.468		47.2951	713.989		47.2951	1112.13		47.2951	1596.08
47.3477	729		47.3477	799.011		47.3477	249.483		47.3477	768.153		47.3477	1115.62		47.3477	1523.16
47.4002	581		47.4002	797.217		47.4002	229.499		47.4002	732.315		47.4002	1037.96		47.4002	1406.24
47.4527	531		47.4527	699.423		47.4527	314.514		47.4527	824.477		47.4527	1093.14		47.4527	1480.31
47.5052	571		47.5052	513.629		47.5052	316.529		47.5052	888.637		47.5052	960.158		47.5052	1418.38
47.5578	391		47.5578	414.836		47.5578	279.544		47.5578	804.796		47.5578	979.022		47.5578	1309.44
47.6103	356		47.6103	432.042		47.6103	176.559		47.6103	907.953		47.6103	990.728		47.6103	1247.5
47.6628	201		47.6628	366.248		47.6628	68.5735		47.6628	911.109		47.6628	726.276		47.6628	1236.56
47.7153	198		47.7153	263.455		47.7153	210.588		47.7153	912.264		47.7153	867.666		47.7153	1189.62
47.7678	128		47.7678	275.661		47.7678	229.602		47.7678	817.418		47.7678	632.896		47.7678	1093.67
47.8204	225		47.8204	286.867		47.8204	110.617		47.8204	811.57		47.8204	746.968		47.8204	1164.71
47.8729	34		47.8729	319.074		47.8729	82.6309		47.8729	745.721		47.8729	603.879		47.8729	1093.75
47.9254	64		47.9254	222.28		47.9254	59.6449		47.9254	614.871		47.9254	702.63		47.9254	1173.79
47.9779	125		47.9779	245.487		47.9779	145.659		47.9779	588.02		47.9779	712.221		47.9779	1151.83
48.0304	147		48.0304	177.693		48.0304	183.672		48.0304	593.167		48.0304	756.651		48.0304	1188.86
48.083	83		48.083	206.9		48.083	268.686		48.083	524.313		48.083	492.919		48.083	1195.89
48.1355	111		48.1355	188.106		48.1355	87.6996		48.1355	515.458		48.1355	541.026		48.1355	1144.91
48.188	201		48.188	265.313		48.188	107.713		48.188	566.602		48.188	483.971		48.188	1236.93
48.2405	310		48.2405	459.519		48.2405	0		48.2405	452.744		48.2405	543.753		48.2405	1235.95
48.293	225		48.293	456.726		48.293	0		48.293	505.885		48.293	592.372		48.293	1277.97
48.3456	213		48.3456	417.932		48.3456	53.7523		48.3456	434.025		48.3456	581.828		48.3456	1191.98
48.3981	234		48.3981	273.139		48.3981	46.7652		48.3981	614.163		48.3981	572.12		48.3981	1152.98
48.4506	379		48.4506	298.345		48.4506	0		48.4506	409.301		48.4506	493.248		48.4506	1185.99
48.5031	386		48.5031	261.551		48.5031	0		48.5031	534.437		48.5031	515.212		48.5031	1390.99
48.5557	366		48.5557	250.758		48.5557	0		48.5557	513.572		48.5557	560.011		48.5557	1417.98
48.6082	405		48.6082	258.964		48.6082	0		48.6082	462.706		48.6082	528.645		48.6082	1486.97
48.6607	510		48.6607	256.17		48.6607	0		48.6607	471.838		48.6607	601.113		48.6607	1443.96
48.7132	328		48.7132	234.376		48.7132	0		48.7132	492.969		48.7132	498.415		48.7132	1262.95
48.7657	329		48.7657	82.5826		48.7657	0		48.7657	471.099		48.7657	459.55		48.7657	1222.93
48.8183	402		48.8183	186.789		48.8183	0		48.8183	443.228		48.8183	345.519		48.8183	1132.91
48.8708	266		48.8708	136.995		48.8708	0		48.8708	367.356		48.8708	364.321		48.8708	1036.89
48.9233	133		48.9233	176.201		48.9233	0		48.9233	318.482		48.9233	462.955		48.9233	1090.86
48.9758	138		48.9758	276.406		48.9758	0		48.9758	386.607		48.9758	163.421		48.9758	930.827
49.0283	91		49.0283	286.612		49.0283	0		49.0283	448.731		49.0283	195.719		49.0283	1019.79
49.0809	0		49.0809	234.818		49.0809	0		49.0809	438.854		49.0809	0		49.0809	1052.75
49.1334	0		49.1334	165.024		49.1334	0		49.1334	328.976		49.1334	0		49.1334	836.713
49.1859	5		49.1859	91.2291		49.1859	0		49.1859	353.096		49.1859	0		49.1859	918.668
49.2384	0		49.2384	32.4346		49.2384	0		49.2384	332.215		49.2384	0		49.2384	1012.62
49.2909	0		49.2909	92.6399		49.2909	0		49.2909	389.333		49.2909	0		49.2909	841.568
49.3435	0		49.3435	125.845		49.3435	0		49.3435	342.45		49.3435	0		49.3435	933.514
49.396	0		49.396	47.0504		49.396	0		49.396	398.566		49.396	0		49.396	927.456
49.4485	0		49.4485	140.255		49.4485	0		49.4485	338.68		49.4485	0		49.4485	910.394
49.501	0		49.501	0		49.501	0		49.501	395.793		49.501	0		49.501	1011.33
49.5536	0		49.5536	0		49.5536	0		49.5536	446.905		49.5536	0		49.5536	907.262
49.6061	0		49.6061	132		49.6061	0		49.6061	461.016		49.6061	0		49.6061	954.19
49.6586	0		49.6586	73		49.6586	0		49.6586	462.126		49.6586	0		49.6586	1000.12
49.7111	0		49.7111	149		49.7111	0		49.7111	554.234		49.7111	0		49.7111	1119.04
49.7636	0		49.7636	324		49.7636	0		49.7636	560.342		49.7636	0		49.7636	1214.96
49.8162	0		49.8162	380		49.8162	0		49.8162	704.448		49.8162	0		49.8162	1143.87
49.8687	0		49.8687	409		49.8687	0		49.8687	742.553		49.8687	0		49.8687	1094.79
49.9212	0		49.9212	449		49.9212	0		49.9212	780.657		49.9212	0		49.9212	1003.7
49.9737	0		49.9737	352		49.9737	18.1003		49.9737	894.76		49.9737	0		49.9737	1063.6

## Sheet: raw mic images
hydroxyethyl cellulose					stearic acid					Carnauba wax					glyceryl monoestearte

[truncated: 6 more sheets: stearic raw rheol, GMS raw rheol, HEC raw rheol, Carnauba raw rheol, rheology raw  images, Sheet3]
