# Supplementary material for: Rheological, thermal, and microstructural data of lemon essential oil structured with fatty gelators
Source: Data Brief. 2020 Jul 12;31:106014. doi: 10.1016/j.dib.2020.106014 (PMC7371978; doi:10.1016/j.dib.2020.106014)
Supplement: Supplementary file 2 [file mmc2.xml]

<?xml version="1.0" encoding="utf-8" standalone="no"?>
<data>
  <datasets>
    <author>jrojasca@gmail.com</author>
    <type>0</type>
    <dataset>
      <value>4</value>
      <reason>Data will be made available on request</reason>
      <comments />
    </dataset>
  </datasets>
</data>
